# Supplementary material for: Existence of a continental-scale river system in eastern Tibet during the late Cretaceous–early Palaeogene
Source: Nat Commun. 2021 Dec 13;12:7231. doi: 10.1038/s41467-021-27587-9 (PMC8668954; doi:10.1038/s41467-021-27587-9)
Supplement: Supplementary file 4 — Supplementary Data 1 [file 41467_2021_27587_MOESM4_ESM.xlsx]

## Sheet: CX-02
Supplementary Data 1: LA-ICP-MS zircon U-Pb data for all samples.
Analysis No.	Th(ppm)	U(ppm)	U/Th	Ratios								Ages (Ma)
				207Pb/206Pb		207Pb/235U		206Pb/238U		208Pb/232Th		207Pb/206Pb		207Pb/235U		206Pb/238U		208Pb/232Th		Preferred age(Ma)		Concordance(％)
					1σ		1σ		1σ		1σ		1σ		1σ		1σ		1σ		1σ
CX-02-001	139.41	299.21	2.14626	0.05458	0.00125	0.61469	0.01435	0.08177	0.0011	0.02291	0.00036	395	29	487	9	507	7	458	7	507	7	96.0552
CX-02-002	318.71	490.34	1.53851	0.04877	0.00121	0.30556	0.00757	0.04361	0.0006	0.01264	0.00021	137	33	271	6	275	4	254	4	275	4	98.5455
CX-02-003	62.57	52.92	0.845773	0.06092	0.00172	1.08795	0.05006	0.1249	0.00185	0.03593	0.00062	636	73	748	24	759	11	713	12	759	11	98.5507
CX-02-004	128.22	190.99	1.48955	0.1583	0.0033	9.61851	0.24332	0.42901	0.00566	0.09744	0.00136	2438	25	2399	23	2301	26	1879	25	2438	25	105.954
CX-02-005	227.06	267.84	1.1796	0.04981	0.00125	0.4112	0.01104	0.05868	0.00081	0.01661	0.00026	186	37	350	8	368	5	333	5	368	5	95.1087
CX-02-006	187.63	293.64	1.56499	0.0559	0.00132	0.53331	0.01313	0.06631	0.0009	0.0189	0.0003	448	31	434	9	414	5	378	6	414	5	104.831
CX-02-007	77.11	283.16	3.67216	0.11077	0.00231	5.61004	0.12576	0.35285	0.00463	0.09704	0.00142	1812	22	1918	19	1948	22	1872	26	1812	22	93.0185
CX-02-008	63.21	91.48	1.44724	0.15845	0.00335	11.3636	0.38557	0.47807	0.00641	0.11214	0.00164	2439	39	2553	32	2519	28	2148	30	2439	39	96.8241
CX-02-009	178.93	207.75	1.16107	0.06243	0.0014	1.24531	0.03193	0.14048	0.00188	0.03905	0.00057	689	32	821	14	847	11	774	11	847	11	96.9303
CX-02-010	53.21	396.94	7.45988	0.10662	0.00222	4.79953	0.09736	0.31786	0.00416	0.11343	0.0017	1742	19	1785	17	1779	20	2172	31	1742	19	97.9202
CX-02-011	55.6	36.73	0.660612	0.11248	0.00263	5.03526	0.25169	0.32794	0.0047	0.08647	0.00133	1840	70	1825	42	1828	23	1676	25	1840	70	100.656
CX-02-012	112.6	154.45	1.37167	0.14796	0.00311	9.09897	0.246	0.43267	0.00573	0.10954	0.00154	2322	28	2348	25	2318	26	2101	28	2322	28	100.173
CX-02-013	84.62	144.93	1.71272	0.1707	0.00357	12.4293	0.34435	0.50661	0.00671	0.13001	0.00184	2565	29	2637	26	2642	29	2470	33	2565	29	97.0855
CX-02-014	144.98	215.22	1.48448	0.06902	0.00154	1.64132	0.0434	0.16401	0.0022	0.04538	0.00067	899	33	986	17	979	12	897	13	979	12	100.715
CX-02-015	738.5	847.26	1.14727	0.04917	0.00114	0.22615	0.00444	0.03239	0.00043	0.00921	0.00013	156	23	207	4	205	3	185	3	205	3	100.976
CX-02-016	180.17	287.14	1.59372	0.04937	0.00125	0.32142	0.00825	0.04743	0.00065	0.01403	0.00023	165	35	283	6	299	4	282	5	299	4	94.6488
CX-02-017	90.66	123.21	1.35903	0.06836	0.00159	1.6827	0.05372	0.17084	0.00233	0.04779	0.00074	879	43	1002	20	1017	13	944	14	879	43	86.4307
CX-02-018	77.82	157.87	2.02866	0.06654	0.00153	1.44676	0.04197	0.15328	0.00208	0.04223	0.00069	823	38	909	17	919	12	836	13	919	12	98.9119
CX-02-019	66.55	500.44	7.51976	0.10873	0.00258	3.82653	0.07604	0.25524	0.0033	0.0739	0.00093	1778	44	1598	16	1465	17	1441	18	1778	44	121.365
CX-02-020	71.49	106.75	1.49322	0.06987	0.00164	1.62274	0.05314	0.16392	0.00225	0.04531	0.00073	925	45	979	21	979	12	896	14	979	12	100
CX-02-021	48.51	148.81	3.06761	0.05541	0.00145	0.56296	0.01765	0.07173	0.001	0.02347	0.00048	429	45	453	11	447	6	469	9	447	6	101.342
CX-02-022	171.26	132.11	0.7714	0.05271	0.00142	0.5257	0.01715	0.06903	0.00097	0.01961	0.00031	316	49	429	11	430	6	393	6	430	6	99.7674
CX-02-023	141.3	150.44	1.06469	0.05162	0.00138	0.50891	0.01626	0.06882	0.00097	0.01938	0.00032	269	47	418	11	429	6	388	6	429	6	97.4359
CX-02-024	176.43	412.55	2.33832	0.06669	0.00146	1.49801	0.03416	0.15943	0.00211	0.04281	0.00065	828	26	930	14	954	12	847	13	954	12	97.4843
CX-02-025	74.63	309.94	4.15302	0.05026	0.00127	0.31923	0.00813	0.04408	0.0006	0.01266	0.00027	207	34	281	6	278	4	254	5	278	4	101.079
CX-02-026	324.3	461.11	1.42186	0.05165	0.00121	0.3975	0.00875	0.05313	0.00071	0.01586	0.00024	270	27	340	6	334	4	318	5	334	4	101.796
CX-02-027	59.6	79.75	1.33809	0.10768	0.00238	5.23062	0.1887	0.3204	0.00435	0.08805	0.00133	1761	46	1858	31	1792	21	1706	25	1761	46	98.2701
CX-02-028	162.88	463.97	2.84854	0.11027	0.00232	5.19302	0.1001	0.32858	0.0043	0.0842	0.00118	1804	18	1851	16	1831	21	1634	22	1804	18	98.5254
CX-02-029	106.43	133.91	1.2582	0.07731	0.00176	2.12148	0.06574	0.19241	0.00261	0.0524	0.0008	1129	40	1156	21	1134	14	1032	15	1129	40	99.5591
CX-02-030	61.23	683.6	11.1645	0.07686	0.00177	1.82542	0.03478	0.17225	0.00221	0.05173	0.00064	1118	47	1055	13	1024	12	1019	12	1118	47	109.18
CX-02-031	237.41	299.5	1.26153	0.11667	0.00247	5.91179	0.13251	0.36066	0.00474	0.09328	0.00128	1906	22	1963	19	1985	22	1803	24	1906	22	96.0202
CX-02-032	74.35	97.5	1.31137	0.1018	0.00225	4.32194	0.14344	0.30685	0.00415	0.08232	0.00124	1657	41	1698	27	1725	20	1599	23	1657	41	96.058
CX-02-033	3.73	76.43	20.4906	0.05231	0.00175	0.42822	0.0189	0.05556	0.00085	0.01648	0.00132	299	73	362	13	349	5	330	26	349	5	103.725
CX-02-034	387.74	564.06	1.45474	0.05552	0.00145	0.33138	0.00893	0.04356	0.00061	0.01349	0.00023	433	36	291	7	275	4	271	5	275	4	105.818
CX-02-035	186.36	333.34	1.78869	0.05622	0.00207	0.53189	0.02882	0.06456	0.00106	0.01834	0.00052	461	91	433	19	403	6	367	10	403	6	107.444
CX-02-036	135.47	107.77	0.795527	0.06386	0.00158	1.15275	0.03835	0.1281	0.00178	0.03644	0.00055	737	47	779	18	777	10	723	11	777	10	100.257
CX-02-037	273.88	534.15	1.95031	0.04951	0.00119	0.29559	0.00654	0.04148	0.00056	0.01204	0.00019	172	28	263	5	262	3	242	4	262	3	100.382
CX-02-038	394.31	460.48	1.16781	0.04977	0.00126	0.22856	0.00545	0.03237	0.00044	0.00924	0.00015	184	31	209	5	205	3	186	3	205	3	101.951
CX-02-039	66.32	105.98	1.59801	0.06114	0.00161	0.84691	0.03029	0.09701	0.00138	0.03349	0.00059	644	52	623	17	597	8	666	12	597	8	104.355
CX-02-040	48.94	138.51	2.8302	0.06335	0.00153	1.16088	0.03634	0.12498	0.00172	0.03534	0.00066	720	43	782	17	759	10	702	13	759	10	103.03
CX-02-041	69.62	416.48	5.98219	0.05139	0.00125	0.3635	0.00845	0.05043	0.00068	0.01436	0.00031	258	30	315	6	317	4	288	6	317	4	99.3691
CX-02-042	112.39	222.17	1.97678	0.05404	0.00135	0.54442	0.01487	0.07416	0.00102	0.0218	0.00038	373	37	441	10	461	6	436	8	461	6	95.6616
CX-02-043	282.91	385.78	1.36361	0.05463	0.00128	0.54395	0.01248	0.06878	0.00092	0.01933	0.00029	397	28	441	8	429	6	387	6	429	6	102.797
CX-02-044	73.72	62	0.84102	0.14767	0.00328	7.93957	0.32342	0.38182	0.00526	0.10213	0.00152	2319	51	2224	37	2085	25	1966	28	2319	51	111.223
CX-02-045	97.12	163.79	1.68647	0.10577	0.00231	4.71482	0.13213	0.31237	0.00417	0.08434	0.00125	1728	32	1770	23	1752	20	1637	23	1728	32	98.6301
CX-02-046	72.13	125.32	1.73742	0.10788	0.00236	5.1142	0.15411	0.33587	0.0045	0.08165	0.00124	1764	36	1838	26	1867	22	1586	23	1764	36	94.4831
CX-02-047	10.95	198.14	18.095	0.1119	0.00258	4.02894	0.15891	0.26299	0.00366	0.06393	0.00294	1831	51	1640	32	1505	19	1253	56	1831	51	121.661
CX-02-048	73.02	91.87	1.25815	0.06315	0.0016	1.28651	0.04776	0.13756	0.00193	0.03919	0.00066	713	55	840	21	831	11	777	13	831	11	101.083
CX-02-049	169.17	190.58	1.12656	0.05507	0.00152	0.40175	0.01256	0.0503	0.00071	0.01535	0.00026	415	45	343	9	316	4	308	5	316	4	108.544
CX-02-050	182.69	190.32	1.04176	0.05174	0.00144	0.36876	0.01144	0.04943	0.0007	0.01422	0.00024	274	45	319	8	311	4	285	5	311	4	102.572
CX-02-051	35.3	443.39	12.5606	0.05394	0.00125	0.53015	0.01159	0.07183	0.00096	0.01997	0.0005	369	26	432	8	447	6	400	10	447	6	96.6443
CX-02-052	56.69	118.16	2.08432	0.10564	0.00242	2.72633	0.08815	0.19552	0.00268	0.08916	0.00141	1725	39	1336	24	1151	14	1726	26	1725	39	149.87
CX-02-053	130.74	251.34	1.92244	0.11454	0.00248	5.32274	0.12895	0.32705	0.00433	0.09047	0.0013	1873	25	1873	21	1824	21	1751	24	1873	25	102.686
CX-02-054	127.24	388.71	3.05494	0.12234	0.00262	6.14705	0.12831	0.35651	0.00468	0.09255	0.00133	1991	19	1997	18	1966	22	1789	25	1991	19	101.272
CX-02-055	145.55	162.14	1.11398	0.15912	0.00344	10.3611	0.29967	0.46655	0.00622	0.11998	0.0017	2446	31	2468	27	2468	27	2290	31	2446	31	99.1086
CX-02-056	374.28	517.47	1.38257	0.05097	0.00125	0.34126	0.00792	0.04813	0.00065	0.01382	0.00022	239	30	298	6	303	4	277	4	303	4	98.3498
CX-02-057	49.68	37.34	0.75161	0.05982	0.00219	0.75728	0.04493	0.08874	0.00147	0.02626	0.00054	597	100	572	26	548	9	524	11	548	9	104.38
CX-02-058	27.36	278.34	10.1732	0.14844	0.00319	8.65678	0.19729	0.43874	0.00578	0.13213	0.00223	2328	22	2303	21	2345	26	2508	40	2328	22	99.2751
CX-02-059	36.07	75.65	2.09731	0.10691	0.00242	4.7353	0.17083	0.33657	0.00461	0.08964	0.0015	1747	46	1774	30	1870	22	1735	28	1747	46	93.4225
CX-02-060	184.93	267.02	1.4439	0.21463	0.00459	17.476	0.40248	0.56739	0.00746	0.15119	0.00209	2941	21	2961	22	2897	31	2846	37	2941	21	101.519
CX-02-061	38.23	75.13	1.96521	0.13807	0.00328	8.21685	0.48323	0.41987	0.00615	0.10597	0.00209	2203	82	2255	53	2260	28	2036	38	2203	82	97.4779
CX-02-062	215.19	233.18	1.0836	0.05168	0.00194	0.27574	0.01265	0.03853	0.00062	0.01126	0.00025	271	76	247	10	244	4	226	5	244	4	101.23
CX-02-063	236.2	531.59	2.25059	0.07144	0.00157	1.6669	0.03357	0.16403	0.00216	0.04631	0.00067	970	21	996	13	979	12	915	13	979	12	101.736
CX-02-064	102.98	130.31	1.26539	0.05987	0.00153	0.93597	0.03106	0.11199	0.00156	0.03438	0.00057	599	48	671	16	684	9	683	11	684	9	98.0994
CX-02-065	228.51	236.24	1.03383	0.05659	0.00143	0.55129	0.01512	0.07042	0.00097	0.0202	0.00032	476	37	446	10	439	6	404	6	439	6	101.595
CX-02-066	88.56	143.43	1.61958	0.07357	0.0017	2.05224	0.06017	0.20444	0.00276	0.05676	0.00088	1030	38	1133	20	1199	15	1116	17	1030	38	85.9049
CX-02-067	27.6	186.07	6.74167	0.12319	0.00369	6.00241	0.16156	0.35339	0.00464	0.10103	0.00123	2003	54	1976	23	1951	22	1945	23	2003	54	102.665
CX-02-068	187.18	298.48	1.59461	0.05172	0.00131	0.43987	0.0116	0.06173	0.00085	0.01796	0.0003	273	36	370	8	386	5	360	6	386	5	95.8549
CX-02-069	152.21	218.83	1.43768	0.16649	0.0036	11.768	0.30076	0.49045	0.00649	0.13466	0.0019	2523	25	2586	24	2573	28	2553	34	2523	25	98.0567
CX-02-070	70.6	147.27	2.08598	0.13991	0.0031	7.82494	0.26316	0.4133	0.00559	0.11137	0.00176	2226	39	2211	30	2230	25	2134	32	2226	39	99.8206
CX-02-071	265.59	250.02	0.941376	0.11198	0.00245	5.28461	0.13289	0.33618	0.00446	0.08931	0.00125	1832	27	1866	21	1868	22	1729	23	1832	27	98.0728
CX-02-072	227.37	249.29	1.09641	0.05673	0.00195	0.28704	0.01164	0.036	0.00056	0.01139	0.00024	481	62	256	9	228	3	229	5	228	3	112.281
CX-02-073	302.82	373.89	1.23469	0.05099	0.00129	0.34479	0.0085	0.0492	0.00067	0.01467	0.00023	240	32	301	6	310	4	294	5	310	4	97.0968
CX-02-074	111.32	443.12	3.9806	0.06295	0.00143	0.96091	0.02079	0.11194	0.00149	0.04754	0.00075	707	25	684	11	684	9	939	14	684	9	100
CX-02-075	62.8	245.14	3.9035	0.11936	0.00261	6.19101	0.1498	0.36991	0.00489	0.10188	0.00157	1947	25	2003	21	2029	23	1961	29	1947	25	95.9586
CX-02-076	117.42	141.2	1.20252	0.11054	0.00248	5.13799	0.16403	0.32909	0.00444	0.08853	0.00132	1808	38	1842	27	1834	22	1715	25	1808	38	98.5823
CX-02-077	38.12	184	4.82686	0.12268	0.00273	5.87736	0.18044	0.3592	0.00483	0.10076	0.0019	1996	35	1958	27	1978	23	1940	35	1996	35	100.91
CX-02-078	91.13	321.72	3.53034	0.05483	0.00137	0.5147	0.01327	0.06702	0.00091	0.02522	0.00046	405	34	422	9	418	5	503	9	418	5	100.957
CX-02-079	754.6	704.61	0.933753	0.05978	0.00167	0.75216	0.02816	0.08925	0.00129	0.02576	0.00044	596	56	569	16	551	8	514	9	551	8	103.267
CX-02-080	45.22	151.32	3.34631	0.10993	0.00374	4.74615	0.14847	0.31312	0.00422	0.09055	0.00109	1798	63	1775	26	1756	21	1752	20	1798	63	102.392
CX-02-081	58.07	100.19	1.72533	0.0632	0.00164	1.19655	0.04411	0.13133	0.00185	0.03883	0.00071	715	54	799	20	795	11	770	14	795	11	100.503
CX-02-082	110.88	128.72	1.16089	0.09562	0.00217	3.59972	0.10995	0.27894	0.00377	0.07753	0.00116	1540	37	1549	24	1586	19	1509	22	1540	37	97.0996
CX-02-083	58.12	515.8	8.87474	0.13775	0.00319	6.65881	0.28756	0.34101	0.00476	0.09783	0.00337	2199	56	2067	38	1892	23	1887	62	2199	56	116.226
CX-02-084	113.11	354.51	3.13421	0.07801	0.00176	1.98556	0.04634	0.18449	0.00245	0.04948	0.00079	1147	26	1111	16	1091	13	976	15	1147	26	105.133
CX-02-085	86.63	315.41	3.64089	0.11244	0.00247	5.34636	0.12058	0.33698	0.00445	0.09188	0.00138	1839	22	1876	19	1872	21	1777	26	1839	22	98.2372
CX-02-086	292.95	274.16	0.935859	0.05622	0.00142	0.56595	0.01525	0.07231	0.00099	0.02024	0.00031	461	36	455	10	450	6	405	6	450	6	101.111
CX-02-087	97.17	270.14	2.78008	0.11405	0.00251	5.50471	0.12875	0.35234	0.00466	0.09474	0.00141	1865	24	1901	20	1946	22	1830	26	1865	24	95.8376
CX-02-088	65.02	94.64	1.45555	0.06495	0.00169	1.16475	0.04198	0.1323	0.00186	0.03815	0.00067	773	52	784	20	801	11	757	13	801	11	97.8777
CX-02-089	161.85	198.7	1.22768	0.09525	0.00231	2.21567	0.07874	0.16676	0.00232	0.06407	0.00101	1533	46	1186	25	994	13	1255	19	994	13	119.316
CX-02-090	95.29	171.46	1.79935	0.13063	0.00289	7.00976	0.18994	0.38101	0.00507	0.10096	0.00149	2106	29	2113	24	2081	24	1944	27	2106	29	101.201
CX-02-091	72.83	116.89	1.60497	0.0673	0.00326	1.31251	0.06067	0.14144	0.00205	0.04311	0.0005	847	103	851	27	853	12	853	10	853	12	99.7655
CX-02-092	205.88	235.87	1.14567	0.05561	0.00306	0.53768	0.02851	0.07013	0.00104	0.02185	0.00025	437	126	437	19	437	6	437	5	437	6	100
CX-02-093	294.03	331.16	1.12628	0.04915	0.00132	0.28607	0.0076	0.04272	0.00059	0.01242	0.0002	155	37	255	6	270	4	249	4	270	4	94.4444
CX-02-094	73.83	58.51	0.792496	0.1046	0.00254	4.21352	0.19027	0.28786	0.00408	0.10162	0.00157	1707	62	1677	37	1631	20	1956	29	1707	62	104.66
CX-02-095	28.6	440.29	15.3948	0.14352	0.00335	9.03009	0.44954	0.43022	0.00608	0.14775	0.00263	2270	66	2341	46	2307	27	2785	46	2270	66	98.3962
CX-02-096	212.93	476.5	2.23782	0.11418	0.00251	5.27849	0.10872	0.34177	0.0045	0.09199	0.00132	1867	19	1865	18	1895	22	1779	24	1867	19	98.5224
CX-02-097	15.83	25.54	1.61339	0.10077	0.00352	3.7009	0.38404	0.26309	0.00494	0.08348	0.00253	1638	168	1572	83	1506	25	1621	47	1638	168	108.765
CX-02-098	87.38	156.39	1.78977	0.05418	0.00149	0.54466	0.01761	0.0723	0.00102	0.02018	0.00038	379	47	441	12	450	6	404	8	450	6	98
CX-02-099	328.03	667.8	2.03579	0.05865	0.00136	0.56751	0.01149	0.07049	0.00094	0.02175	0.00033	554	23	456	7	439	6	435	7	439	6	103.872
CX-02-100	43.17	62.26	1.44221	0.1473	0.00338	8.67009	0.3583	0.43584	0.00603	0.12238	0.00197	2315	52	2304	38	2332	27	2334	35	2315	52	99.271

## Sheet: CX-03
Analysis No.	Th(ppm)	U(ppm)	U/Th	Ratios								Ages (Ma)
				207Pb/206Pb		207Pb/235U		206Pb/238U		208Pb/232Th		207Pb/206Pb		207Pb/235U		206Pb/238U		208Pb/232Th		Preferred age(Ma)		Concordance(％)
					1σ		1σ		1σ		1σ		1σ		1σ		1σ		1σ		1σ
CX-03-001	145.38	118.25	0.813386	0.16746	0.00369	11.3829	0.34118	0.49254	0.00673	0.13289	0.00197	2532	32	2555	28	2582	29	2522	35	2532	32	98.0635
CX-03-002	44.03	221.63	5.03361	0.11283	0.0025	5.75321	0.15479	0.34991	0.00476	0.09675	0.00168	1845	29	1939	23	1934	23	1867	31	1845	29	95.3981
CX-03-003	99.56	235.68	2.36722	0.11387	0.0025	5.45342	0.12645	0.33666	0.00455	0.09225	0.00141	1862	23	1893	20	1871	22	1784	26	1862	23	99.519
CX-03-004	138.79	172.16	1.24044	0.15848	0.00348	9.64966	0.25646	0.42262	0.00574	0.11307	0.00168	2440	27	2402	24	2272	26	2165	31	2440	27	107.394
CX-03-005	3.34	143.13	42.8533	0.05899	0.00175	0.90629	0.04039	0.10168	0.00153	0.0608	0.00389	567	71	655	22	624	9	1193	74	624	9	104.968
CX-03-006	129.81	106.59	0.821123	0.05029	0.00173	0.28926	0.01164	0.04207	0.00065	0.01279	0.00025	208	65	258	9	266	4	257	5	266	4	96.9925
CX-03-007	42.51	35.28	0.829922	0.16225	0.00374	11.2124	0.5693	0.51287	0.00742	0.14152	0.00229	2479	66	2541	47	2669	32	2675	41	2479	66	92.8812
CX-03-008	71.11	118.12	1.66109	0.10867	0.00246	4.85163	0.15561	0.31398	0.00433	0.08786	0.00141	1777	38	1794	27	1760	21	1702	26	1777	38	100.966
CX-03-009	64.22	223.84	3.48552	0.076	0.00173	2.03396	0.05106	0.1941	0.00265	0.05761	0.00098	1095	29	1127	17	1144	14	1132	19	1144	14	95.7168
CX-03-010	112.51	107.68	0.95707	0.05373	0.00175	0.35183	0.01376	0.04649	0.00071	0.01449	0.00028	360	61	306	10	293	4	291	6	293	4	104.437
CX-03-011	108.21	302.96	2.79974	0.11596	0.00255	5.81037	0.12923	0.35187	0.00474	0.10086	0.00153	1895	22	1948	19	1944	23	1942	28	1895	22	97.4794
CX-03-012	19.14	29.28	1.52978	0.12028	0.00862	5.28768	0.36944	0.31883	0.00511	0.09137	0.00107	1960	132	1867	60	1784	25	1767	20	1960	132	109.865
CX-03-013	130.01	121.63	0.935543	0.05045	0.00183	0.24073	0.00998	0.03435	0.00054	0.01057	0.00022	216	67	219	8	218	3	213	4	218	3	100.459
CX-03-014	78.06	72.26	0.925698	0.06666	0.00181	1.26731	0.05178	0.13796	0.00202	0.042	0.00073	827	61	831	23	833	11	832	14	833	11	99.7599
CX-03-015	98.03	136.24	1.38978	0.17539	0.00387	11.9932	0.35889	0.51129	0.00698	0.1331	0.00203	2610	32	2604	28	2662	30	2526	36	2610	32	98.0466
CX-03-016	239.06	228.26	0.954823	0.05705	0.00216	0.48608	0.02579	0.06026	0.00101	0.01744	0.00039	493	87	402	18	377	6	349	8	377	6	106.631
CX-03-017	168.95	304.54	1.80255	0.05904	0.0044	0.36938	0.02685	0.04538	0.00074	0.01404	0.00018	568	167	319	20	286	5	282	4	286	5	111.538
CX-03-018	120.35	221.49	1.84038	0.06365	0.00156	1.03596	0.02986	0.11203	0.00156	0.03382	0.00058	730	38	722	15	685	9	672	11	685	9	105.401
CX-03-019	94.02	60.1	0.639226	0.16658	0.00377	11.6871	0.50332	0.45268	0.00636	0.1207	0.00184	2524	53	2580	40	2407	28	2303	33	2524	53	104.861
CX-03-020	149.39	651.92	4.36388	0.11426	0.0025	5.35501	0.10149	0.32573	0.00436	0.09687	0.00145	1868	17	1878	16	1818	21	1869	27	1868	17	102.75
CX-03-021	284.13	205.77	0.724211	0.10735	0.00579	3.65382	0.18814	0.24685	0.00398	0.07156	0.00094	1755	101	1561	41	1422	21	1397	18	1755	101	123.418
CX-03-022	55.04	85.67	1.5565	0.0677	0.00177	1.30143	0.04883	0.13915	0.002	0.04185	0.00077	859	54	846	22	840	11	829	15	840	11	100.714
CX-03-023	30.74	27.2	0.884841	0.11346	0.00371	6.78499	0.81574	0.35288	0.0067	0.09957	0.00249	1856	194	2084	106	1948	32	1919	46	1856	194	95.2772
CX-03-024	400.91	329.18	0.821082	0.15072	0.0033	8.98028	0.19524	0.42188	0.00566	0.11257	0.00162	2354	20	2336	20	2269	26	2156	29	2354	20	103.746
CX-03-025	8.7	18.66	2.14483	0.11257	0.00502	4.46798	0.70264	0.31438	0.00781	0.08195	0.0043	1841	258	1725	130	1762	38	1592	80	1841	258	104.484
CX-03-026	28.4	111.87	3.93908	0.12414	0.0028	6.14365	0.1966	0.35305	0.00485	0.1003	0.00181	2017	37	1996	28	1949	23	1932	33	2017	37	103.489
CX-03-027	205.79	186.38	0.905681	0.16676	0.00367	11.3706	0.29736	0.48972	0.00662	0.13231	0.00193	2525	26	2554	24	2569	29	2512	34	2525	26	98.2873
CX-03-028	355.78	334.78	0.940975	0.12188	0.00311	4.39935	0.24117	0.28319	0.0043	0.06653	0.00173	1984	76	1712	45	1607	22	1302	33	1984	76	123.46
CX-03-029	41.14	440.26	10.7015	0.11656	0.00256	5.65651	0.11447	0.3446	0.00462	0.09924	0.00167	1904	18	1925	17	1909	22	1912	31	1904	18	99.7381
CX-03-030	109.99	156.24	1.42049	0.05672	0.00157	0.6265	0.02131	0.07789	0.00112	0.02389	0.00044	481	50	494	13	484	7	477	9	484	7	102.066
CX-03-031	46.91	70.48	1.50245	0.07499	0.00196	1.76467	0.07262	0.16202	0.00235	0.04941	0.00092	1068	59	1033	27	968	13	975	18	968	13	106.715
CX-03-032	179.21	314.38	1.75425	0.0658	0.00262	1.19265	0.04444	0.13146	0.00187	0.04017	0.00049	800	86	797	21	796	11	796	10	796	11	100.126
CX-03-033	68.95	117.45	1.70341	0.09223	0.00214	3.15133	0.09845	0.25007	0.00345	0.07401	0.00121	1472	38	1445	24	1439	18	1443	23	1472	38	102.293
CX-03-034	416.98	470.7	1.12883	0.05159	0.0029	0.24716	0.01337	0.03475	0.00053	0.01093	0.00013	267	131	224	11	220	3	220	3	220	3	101.818
CX-03-035	119.01	136.39	1.14604	0.05669	0.00157	0.58217	0.01937	0.07329	0.00106	0.02306	0.00041	479	48	466	12	456	6	461	8	456	6	102.193
CX-03-036	324.35	376.31	1.1602	0.05865	0.00156	0.56448	0.01701	0.06847	0.00097	0.02043	0.00035	554	41	454	11	427	6	409	7	427	6	106.323
CX-03-037	80.48	515.18	6.40134	0.11626	0.00257	6.48198	0.15632	0.40115	0.0054	0.12435	0.00207	1899	25	2043	21	2174	25	2369	37	1899	25	87.3505
CX-03-038	191.1	253.15	1.3247	0.11372	0.00252	5.42346	0.12881	0.34374	0.00463	0.09723	0.00144	1860	24	1889	20	1905	22	1875	27	1860	24	97.6378
CX-03-039	119.81	182.17	1.52049	0.21369	0.0047	16.0401	0.41209	0.52956	0.00714	0.13715	0.00204	2934	24	2879	25	2740	30	2598	36	2934	24	107.08
CX-03-040	160.23	158.92	0.991824	0.08021	0.00206	2.17469	0.09306	0.19283	0.0028	0.05725	0.00104	1202	61	1173	30	1137	15	1125	20	1202	61	105.717
CX-03-041	52.55	405.29	7.71246	0.07945	0.00244	1.89077	0.05208	0.1726	0.00232	0.05165	0.00064	1183	62	1078	18	1026	13	1018	12	1183	62	115.302
CX-03-042	414.08	628.53	1.5179	0.0876	0.00194	3.00907	0.05961	0.24168	0.00323	0.06988	0.00102	1374	19	1410	15	1395	17	1365	19	1374	19	98.4946
CX-03-043	108.51	198.23	1.82684	0.11839	0.00264	5.78036	0.15128	0.34077	0.00461	0.09672	0.00148	1932	28	1943	23	1890	22	1866	27	1932	28	102.222
CX-03-044	84.54	98.58	1.16608	0.15495	0.00347	10.2316	0.34097	0.47223	0.00647	0.14145	0.00215	2401	38	2456	31	2493	28	2674	38	2401	38	96.3097
CX-03-045	91.69	457.21	4.98648	0.11584	0.00255	5.71192	0.11723	0.3573	0.00478	0.10487	0.00162	1893	19	1933	18	1969	23	2016	30	1893	19	96.1402
CX-03-046	38.42	105.67	2.75039	0.12615	0.00287	6.42821	0.21784	0.35561	0.0049	0.09263	0.00162	2045	40	2036	30	1961	23	1791	30	2045	40	104.284
CX-03-047	79.34	436.91	5.50681	0.1152	0.00256	5.28348	0.12157	0.31613	0.00425	0.09126	0.0015	1883	23	1866	20	1771	21	1765	28	1883	23	106.324
CX-03-048	347.9	275.71	0.792498	0.06621	0.00155	1.29304	0.03193	0.13393	0.00182	0.03917	0.00058	813	30	843	14	810	10	777	11	810	10	104.074
CX-03-049	35.63	50.94	1.42969	0.12606	0.00379	5.57836	0.51623	0.3429	0.00612	0.10428	0.00257	2044	140	1913	80	1901	29	2005	47	2044	140	107.522
CX-03-050	80.38	659.39	8.20341	0.06633	0.00149	1.2717	0.02465	0.13397	0.0018	0.03899	0.00067	817	20	833	11	810	10	773	13	810	10	102.84
CX-03-051	55.8	89.58	1.60538	0.16502	0.00371	11.461	0.40796	0.4804	0.00661	0.12807	0.00204	2508	41	2561	33	2529	29	2436	37	2508	41	99.1696
CX-03-052	51.91	41.42	0.797919	0.11142	0.00273	5.044	0.24937	0.33287	0.00484	0.09118	0.00151	1823	69	1827	42	1852	23	1764	28	1823	69	98.4341
CX-03-053	168.14	168.89	1.00446	0.05426	0.00147	0.52315	0.01611	0.07044	0.001	0.02356	0.00039	382	44	427	11	439	6	471	8	439	6	97.2665
CX-03-054	182.38	255.07	1.39856	0.0753	0.00173	2.01334	0.04979	0.1891	0.00256	0.05511	0.00084	1077	28	1120	17	1116	14	1084	16	1116	14	96.5054
CX-03-055	29.79	35.64	1.19637	0.06583	0.00208	1.34077	0.07598	0.13789	0.00217	0.04079	0.00088	801	92	864	33	833	12	808	17	833	12	103.721
CX-03-056	215.18	240.35	1.11697	0.05353	0.00146	0.40131	0.01182	0.0544	0.00077	0.01642	0.00028	351	41	343	9	341	5	329	6	341	5	100.587
CX-03-057	16.87	35.77	2.12033	0.19103	0.01086	12.9309	0.71015	0.49094	0.00725	0.13448	0.00158	2751	96	2675	52	2575	31	2550	28	2751	96	106.835
CX-03-058	53.31	133.43	2.50291	0.09581	0.00221	3.4521	0.1038	0.25718	0.00352	0.07604	0.00128	1544	36	1516	24	1475	18	1481	24	1544	36	104.678
CX-03-059	164.63	85.02	0.516431	0.07971	0.00197	2.1451	0.07884	0.1951	0.00276	0.05978	0.00091	1190	50	1163	25	1149	15	1174	17	1190	50	103.568
CX-03-060	47.81	58.01	1.21334	0.11509	0.0027	5.5513	0.22714	0.34532	0.00486	0.09487	0.00156	1881	53	1909	35	1912	23	1832	29	1881	53	98.3787
CX-03-061	163.06	475.83	2.91813	0.05544	0.00132	0.52177	0.01135	0.06719	0.00091	0.0191	0.00033	430	26	426	8	419	5	382	7	419	5	101.671
CX-03-062	66.43	98.58	1.48397	0.0556	0.00168	0.5949	0.02355	0.07281	0.00108	0.02166	0.00044	436	62	474	15	453	6	433	9	453	6	104.636
CX-03-063	111.35	147.18	1.32178	0.054	0.00157	0.50612	0.01766	0.06295	0.00092	0.01884	0.00036	371	52	416	12	394	6	377	7	394	6	105.584
CX-03-064	42.04	44.81	1.06589	0.07055	0.00208	1.46555	0.07426	0.14267	0.00218	0.04169	0.00082	944	79	916	31	860	12	826	16	860	12	106.512
CX-03-065	148.34	431.47	2.90866	0.0504	0.00135	0.25529	0.00661	0.03508	0.00049	0.01037	0.00021	213	35	231	5	222	3	209	4	222	3	104.054
CX-03-066	82.52	107.33	1.30065	0.05512	0.00164	0.56244	0.02109	0.07151	0.00105	0.02114	0.00041	417	57	453	14	445	6	423	8	445	6	101.798
CX-03-067	144.33	167.1	1.15776	0.06779	0.00166	1.36964	0.04151	0.1396	0.00193	0.04194	0.00067	862	40	876	18	842	11	830	13	842	11	104.038
CX-03-068	79.37	165.62	2.08668	0.05743	0.00175	0.61302	0.02469	0.07181	0.00107	0.022	0.0005	508	62	485	16	447	6	440	10	447	6	108.501
CX-03-069	122.69	335.42	2.73388	0.05239	0.00169	0.30918	0.01151	0.0426	0.00064	0.01249	0.00033	302	57	274	9	269	4	251	7	269	4	101.859
CX-03-070	218.88	243.25	1.11134	0.06671	0.00159	1.28863	0.03404	0.13574	0.00186	0.03956	0.00061	829	33	841	15	821	11	784	12	821	11	102.436
CX-03-071	117.63	104.16	0.885488	0.06259	0.00204	1.04915	0.05692	0.12013	0.0019	0.03577	0.00074	694	89	728	28	731	11	710	14	731	11	99.5896
CX-03-072	29.6	64	2.16216	0.0663	0.00188	1.21528	0.05322	0.12848	0.0019	0.03871	0.00086	816	67	808	24	779	11	768	17	779	11	103.723
CX-03-073	157.74	146.83	0.930836	0.05658	0.00223	0.48887	0.02725	0.06246	0.00106	0.01939	0.0005	475	93	404	19	391	6	388	10	391	6	103.325
CX-03-074	328.33	219.33	0.668017	0.05476	0.00151	0.40893	0.01224	0.05283	0.00075	0.0158	0.00025	402	42	348	9	332	5	317	5	332	5	104.819
CX-03-075	179.25	151.7	0.846304	0.17789	0.00396	11.9811	0.33852	0.48191	0.00651	0.12593	0.00184	2633	29	2603	26	2536	28	2397	33	2633	29	103.825
CX-03-076	544.44	657.6	1.20785	0.05273	0.0028	0.34418	0.01754	0.04734	0.00069	0.01485	0.00017	317	124	300	13	298	4	298	3	298	4	100.671
CX-03-077	48.21	72.29	1.49948	0.10577	0.00514	3.93138	0.182	0.26958	0.00398	0.07827	0.00095	1728	91	1620	37	1539	20	1523	18	1728	91	112.281
CX-03-078	72.79	126.41	1.73664	0.09891	0.00229	3.82739	0.12086	0.28235	0.00387	0.07872	0.00128	1604	38	1599	25	1603	19	1532	24	1604	38	100.062
CX-03-079	44.19	158.95	3.59697	0.11564	0.00271	5.46522	0.21188	0.33597	0.00469	0.07478	0.00155	1890	50	1895	33	1867	23	1458	29	1890	50	101.232
CX-03-080	344.79	273.5	0.793236	0.05126	0.00418	0.29344	0.02343	0.04152	0.00067	0.01307	0.00014	253	186	261	18	262	4	262	3	262	4	99.6183
CX-03-081	109.42	144.86	1.32389	0.05505	0.00166	0.50323	0.01876	0.06511	0.00096	0.0192	0.00038	414	57	414	13	407	6	384	8	407	6	101.72
CX-03-082	225.35	443.13	1.96641	0.15509	0.00343	9.42914	0.19771	0.43559	0.0058	0.12265	0.00178	2403	19	2381	19	2331	26	2338	32	2403	19	103.089
CX-03-083	303.8	400.56	1.3185	0.05096	0.0014	0.25077	0.0067	0.03457	0.00049	0.01058	0.00018	239	36	227	5	219	3	213	4	219	3	103.653
CX-03-084	229.44	361.5	1.57558	0.05702	0.0014	0.56902	0.01363	0.07142	0.00098	0.02112	0.00034	492	29	457	9	445	6	422	7	445	6	102.697
CX-03-085	355.47	697.33	1.96171	0.11548	0.00256	5.2481	0.10059	0.32709	0.00435	0.09168	0.00133	1887	17	1860	16	1824	21	1773	25	1887	17	103.454
CX-03-086	261.92	325.24	1.24175	0.17489	0.00652	10.917	0.37375	0.45272	0.00666	0.12506	0.00169	2605	64	2516	32	2407	30	2382	30	2605	64	108.226
CX-03-087	269.7	439.48	1.62951	0.1259	0.00279	6.18588	0.12779	0.34489	0.00459	0.09897	0.00143	2041	19	2002	18	1910	22	1907	26	2041	19	106.859
CX-03-088	219.16	253.71	1.15765	0.07322	0.00171	1.64535	0.04217	0.16444	0.00223	0.04732	0.00072	1020	30	988	16	981	12	935	14	981	12	100.714
CX-03-089	90.56	68.47	0.756073	0.12486	0.01178	5.83673	0.54054	0.33905	0.00608	0.0968	0.00116	2027	173	1952	80	1882	29	1867	21	2027	173	107.705
CX-03-090	71.82	46.62	0.649123	0.11219	0.00274	5.24579	0.25046	0.32534	0.00468	0.09031	0.00144	1835	66	1860	41	1816	23	1748	27	1835	66	101.046
CX-03-091	160.26	143.24	0.893798	0.11407	0.00259	5.23163	0.15042	0.33391	0.00453	0.0923	0.00137	1865	32	1858	25	1857	22	1784	25	1865	32	100.431
CX-03-092	26.15	525.09	20.0799	0.07326	0.00166	1.87101	0.03853	0.17807	0.00238	0.05495	0.00115	1021	21	1071	14	1056	13	1081	22	1056	13	96.6856
CX-03-093	60.72	120.72	1.98814	0.13674	0.0031	7.32412	0.22363	0.39998	0.00544	0.11053	0.00176	2186	34	2152	27	2169	25	2119	32	2186	34	100.784
CX-03-094	75.72	60.9	0.804279	0.06961	0.00189	1.62076	0.07078	0.16836	0.00245	0.0569	0.00095	917	66	978	27	1003	14	1119	18	917	66	91.4257
CX-03-095	228.19	183.15	0.802621	0.05457	0.00192	0.39457	0.01765	0.04574	0.00072	0.01569	0.00029	395	72	338	13	288	4	315	6	288	4	117.361
CX-03-096	150.38	103.69	0.68952	0.07676	0.00192	2.07554	0.07763	0.18729	0.00264	0.05419	0.00085	1115	52	1141	26	1107	14	1067	16	1115	52	100.723
CX-03-097	41.55	60.43	1.45439	0.18757	0.00431	12.5928	0.54513	0.5024	0.00705	0.14184	0.00235	2721	53	2650	41	2624	30	2681	42	2721	53	103.697
CX-03-098	100.71	225.87	2.24278	0.07247	0.00174	1.9451	0.05937	0.18314	0.00251	0.05442	0.00093	999	40	1097	20	1084	14	1071	18	999	40	92.1587
CX-03-099	30.55	243.23	7.9617	0.11349	0.00255	5.13801	0.12485	0.31601	0.00423	0.09011	0.00161	1856	25	1842	21	1770	21	1744	30	1856	25	104.859
CX-03-100	74.9	96.08	1.28278	0.05135	0.00185	0.32339	0.01404	0.04551	0.00071	0.01387	0.00031	257	71	285	11	287	4	278	6	287	4	99.3031

## Sheet: CX-07
Analysis No.	Th(ppm)	U(ppm)	U/Th	Ratios								Ages (Ma)
				207Pb/206Pb		207Pb/235U		206Pb/238U		208Pb/232Th		207Pb/206Pb		207Pb/235U		206Pb/238U		208Pb/232Th		Preferred age(Ma)		Concordance(％)
					1σ		1σ		1σ		1σ		1σ		1σ		1σ		1σ		1σ
CX-07-001	144.26	199.57	1.3834	0.1154	0.00284	6.01971	0.36371	0.36121	0.0053	0.10203	0.00192	1886	88	1979	53	1988	25	1964	35	1886	88	94.8692
CX-07-002	63.73	67.4	1.05759	0.05227	0.00181	0.4989	0.024	0.068	0.00105	0.02138	0.00046	297	81	411	16	424	6	428	9	424	6	96.934
CX-07-003	105.76	127.96	1.20991	0.17392	0.00377	12.2474	0.36213	0.50664	0.0067	0.14082	0.00213	2596	32	2624	28	2642	29	2663	38	2596	32	98.2589
CX-07-004	32.83	228.24	6.95218	0.11353	0.0025	5.23999	0.14974	0.35704	0.00474	0.10255	0.00201	1857	33	1859	24	1968	23	1973	37	1857	33	94.3598
CX-07-005	85.19	193.07	2.26635	0.07577	0.00176	1.89308	0.05674	0.18131	0.00244	0.05511	0.00096	1089	39	1079	20	1074	13	1084	18	1074	13	101.397
CX-07-006	177.7	282.5	1.58976	0.05529	0.00137	0.54514	0.01414	0.06986	0.00095	0.02159	0.00037	424	34	442	9	435	6	432	7	435	6	101.609
CX-07-007	626.87	479.09	0.764257	0.0715	0.00169	1.63004	0.05011	0.16625	0.00225	0.0517	0.00081	972	41	982	19	991	12	1019	16	991	12	99.0918
CX-07-008	2694.35	1947.41	0.722775	0.10203	0.00226	1.9387	0.04158	0.1426	0.00188	0.03425	0.00051	1661	21	1095	14	859	11	681	10	859	11	127.474
CX-07-009	2.8	182.67	65.2393	0.09803	0.00217	3.45461	0.09131	0.26298	0.00349	0.0767	0.0035	1587	30	1517	21	1505	18	1494	66	1587	30	105.449
CX-07-010	236.23	493.3	2.08822	0.05959	0.00135	0.83844	0.01712	0.10049	0.00132	0.03158	0.00049	589	23	618	9	617	8	628	10	617	8	100.162
CX-07-011	150.57	217.01	1.44126	0.05563	0.00146	0.52128	0.01538	0.06766	0.00094	0.02043	0.00037	438	41	426	10	422	6	409	7	422	6	100.948
CX-07-012	68.35	353.06	5.16547	0.11387	0.0025	5.21727	0.13564	0.31492	0.00416	0.0886	0.00159	1862	28	1855	22	1765	20	1716	30	1862	28	105.496
CX-07-013	101.28	111.75	1.10338	0.11205	0.0025	5.02378	0.15938	0.3272	0.00439	0.09291	0.00144	1833	38	1823	27	1825	21	1796	27	1833	38	100.438
CX-07-014	170.92	231.52	1.35455	0.07445	0.00168	1.74954	0.04315	0.169	0.00224	0.05382	0.00083	1054	29	1027	16	1007	12	1060	16	1007	12	104.667
CX-07-015	331.2	1197.05	3.61428	0.07704	0.00167	2.04205	0.03547	0.19146	0.00249	0.05664	0.00085	1122	16	1130	12	1129	13	1114	16	1122	16	99.38
CX-07-016	100.19	287.56	2.87015	0.16138	0.00348	10.2183	0.22628	0.4637	0.00607	0.13229	0.002	2470	20	2455	20	2456	27	2511	36	2470	20	100.57
CX-07-017	85.26	626.15	7.34401	0.07001	0.00154	1.46791	0.02739	0.15333	0.00201	0.04652	0.00078	929	19	917	11	920	11	919	15	920	11	99.6739
CX-07-018	112.75	151.21	1.34111	0.10132	0.00233	3.9309	0.13973	0.27615	0.00376	0.0772	0.00127	1648	46	1620	29	1572	19	1503	24	1648	46	104.835
CX-07-019	35.71	99.76	2.79362	0.12449	0.00277	6.52367	0.21684	0.39126	0.00527	0.10838	0.00188	2022	40	2049	29	2129	24	2080	34	2022	40	94.9742
CX-07-020	244.93	219.83	0.897522	0.1074	0.00238	4.23057	0.11573	0.29589	0.00394	0.08702	0.0013	1756	31	1680	22	1671	20	1687	24	1756	31	105.087
CX-07-021	118.44	156.78	1.32371	0.12649	0.00531	6.30802	0.24888	0.3617	0.00518	0.10313	0.00126	2050	76	2020	35	1990	25	1984	23	2050	76	103.015
CX-07-022	335.02	116.19	0.346815	0.07144	0.00173	1.54299	0.05031	0.16154	0.00222	0.04706	0.0007	970	44	948	20	965	12	929	14	965	12	98.2383
CX-07-023	142.79	184.45	1.29176	0.0542	0.00144	0.51122	0.0154	0.06997	0.00097	0.02159	0.00038	379	43	419	10	436	6	432	8	436	6	96.1009
CX-07-024	54.65	886.09	16.2139	0.11185	0.00243	4.70135	0.09726	0.30858	0.00405	0.07449	0.00153	1830	20	1767	17	1734	20	1452	29	1830	20	105.536
CX-07-025	86.48	542.34	6.27128	0.05281	0.00153	0.3566	0.00921	0.04898	0.00065	0.01536	0.00019	321	68	310	7	308	4	308	4	308	4	100.649
CX-07-026	155.76	183.04	1.17514	0.11796	0.0026	5.43698	0.14384	0.35143	0.00467	0.1017	0.00153	1926	29	1891	23	1941	22	1958	28	1926	29	99.2272
CX-07-027	34.72	154.78	4.45795	0.11913	0.00263	6.5376	0.18815	0.39765	0.0053	0.10644	0.00187	1943	32	2051	25	2158	24	2044	34	1943	32	90.0371
CX-07-028	144.11	222.94	1.54701	0.11788	0.00264	4.63686	0.13752	0.30577	0.00411	0.08576	0.00136	1924	34	1756	25	1720	20	1663	25	1924	34	111.86
CX-07-029	210.29	301.4	1.43326	0.06098	0.00143	0.85338	0.02043	0.1023	0.00137	0.0327	0.00052	639	29	627	11	628	8	650	10	628	8	99.8408
CX-07-030	77.73	166.85	2.14653	0.11619	0.00257	5.87674	0.16471	0.34992	0.00466	0.10186	0.0016	1898	31	1958	24	1934	22	1961	29	1898	31	98.1386
CX-07-031	189.89	230.04	1.21144	0.05471	0.00154	0.47566	0.0158	0.06207	0.00089	0.01884	0.00034	400	49	395	11	388	5	377	7	388	5	101.804
CX-07-032	150.46	177.61	1.18045	0.05708	0.00147	0.66736	0.01997	0.08299	0.00115	0.02718	0.00045	495	42	519	12	514	7	542	9	514	7	100.973
CX-07-033	440.29	429.87	0.976334	0.05006	0.00132	0.26365	0.00675	0.03872	0.00053	0.01172	0.00019	198	35	238	5	245	3	236	4	245	3	97.1429
CX-07-034	50.41	89.6	1.77743	0.11761	0.00265	5.57758	0.19068	0.34519	0.00469	0.08602	0.00143	1920	42	1913	29	1912	22	1668	27	1920	42	100.418
CX-07-035	72.1	447.04	6.20028	0.11402	0.00249	5.18372	0.11138	0.33462	0.00441	0.09843	0.00161	1864	21	1850	18	1861	21	1898	30	1864	21	100.161
CX-07-036	146.24	169.97	1.16227	0.0554	0.00147	0.56322	0.01709	0.07453	0.00104	0.02241	0.00039	428	43	454	11	463	6	448	8	463	6	98.0562
CX-07-037	44.68	197.24	4.4145	0.11376	0.00283	5.0082	0.27782	0.30115	0.00442	0.08688	0.00229	1860	79	1821	47	1697	22	1684	43	1860	79	109.605
CX-07-038	77.13	89.74	1.16349	0.06716	0.00172	1.27284	0.04574	0.13655	0.00192	0.04316	0.00074	843	51	834	20	825	11	854	14	825	11	101.091
CX-07-039	104.87	219.09	2.08916	0.05669	0.00148	0.47027	0.01332	0.0607	0.00084	0.02035	0.00038	479	38	391	9	380	5	407	8	380	5	102.895
CX-07-040	163.68	265.85	1.62421	0.10656	0.00234	4.61839	0.10895	0.30778	0.00408	0.08727	0.00131	1741	24	1753	20	1730	20	1691	24	1741	24	100.636
CX-07-041	174.66	130.59	0.747681	0.06291	0.00189	1.00687	0.04783	0.12484	0.00189	0.03603	0.00066	705	75	707	24	758	11	715	13	758	11	93.2718
CX-07-042	48.2	97.2	2.0166	0.10953	0.00248	5.14954	0.1704	0.34007	0.00462	0.09447	0.00156	1792	40	1844	28	1887	22	1825	29	1792	40	94.9656
CX-07-043	101.85	130.27	1.27904	0.06519	0.00165	1.24398	0.04269	0.13604	0.0019	0.04148	0.00071	780	49	821	19	822	11	821	14	822	11	99.8783
CX-07-044	193.65	216.13	1.11609	0.16707	0.00365	11.6582	0.29471	0.49312	0.00654	0.13507	0.00198	2529	25	2577	24	2584	28	2561	35	2529	25	97.8715
CX-07-045	81.08	125.14	1.54341	0.08016	0.00189	2.09464	0.06568	0.19792	0.00271	0.05958	0.00098	1201	40	1147	22	1164	15	1170	19	1201	40	103.179
CX-07-046	34.58	343.09	9.92163	0.08651	0.00193	2.56436	0.05757	0.21894	0.00291	0.06942	0.00132	1350	24	1291	16	1276	15	1357	25	1350	24	105.799
CX-07-047	29.44	97.95	3.32711	0.17725	0.00393	12.3747	0.43283	0.50583	0.00686	0.13819	0.00242	2627	40	2633	33	2639	29	2616	43	2627	40	99.5453
CX-07-048	69.63	549.5	7.89171	0.09356	0.00206	3.47897	0.07234	0.27113	0.00359	0.08477	0.00142	1499	20	1522	16	1547	18	1645	26	1499	20	96.8972
CX-07-049	148.36	183.35	1.23585	0.0544	0.0015	0.47802	0.01518	0.06249	0.00089	0.01964	0.00035	388	46	397	10	391	5	393	7	391	5	101.535
CX-07-050	78.22	88.31	1.129	0.17167	0.00391	12.4737	0.60983	0.53306	0.00752	0.14953	0.00247	2574	63	2641	46	2754	32	2817	43	2574	63	93.4641
CX-07-051	64.51	224.66	3.48256	0.05597	0.00215	0.56238	0.02013	0.07287	0.00101	0.02269	0.00027	451	87	453	13	453	6	453	5	453	6	100
CX-07-052	79.81	256.55	3.21451	0.11367	0.00251	5.4964	0.13249	0.34895	0.00465	0.10073	0.00158	1859	25	1900	21	1930	22	1940	29	1859	25	96.3212
CX-07-053	62.06	78.59	1.26636	0.05922	0.00217	0.45139	0.02244	0.05801	0.00095	0.01941	0.00046	575	79	378	16	364	6	389	9	364	6	103.846
CX-07-054	38.06	34.43	0.904624	0.06173	0.00209	1.01227	0.05878	0.11786	0.00189	0.03526	0.00074	665	97	710	30	718	11	700	14	718	11	98.8858
CX-07-055	151.44	206.6	1.36424	0.11756	0.00261	5.28428	0.1356	0.33115	0.00443	0.09222	0.00138	1919	27	1866	22	1844	21	1783	26	1919	27	104.067
CX-07-056	39.51	106.87	2.70488	0.11167	0.00253	5.24857	0.17191	0.34651	0.00472	0.11616	0.00195	1827	40	1861	28	1918	23	2221	35	1827	40	95.2555
CX-07-057	78.91	45.93	0.582056	0.06226	0.00196	1.03043	0.05254	0.12295	0.00189	0.03536	0.00063	683	83	719	26	748	11	702	12	748	11	96.123
CX-07-058	48.97	308.6	6.30182	0.06923	0.00158	1.5115	0.03511	0.15467	0.00207	0.04912	0.0009	906	27	935	14	927	12	969	17	927	12	100.863
CX-07-059	127.56	324.5	2.5439	0.06533	0.00186	1.09287	0.04807	0.11577	0.00171	0.04291	0.00096	785	67	750	23	706	10	849	19	706	10	106.232
CX-07-060	29.44	219.79	7.46569	0.05995	0.00147	0.86334	0.02383	0.1023	0.0014	0.04728	0.00101	602	36	632	13	628	8	934	19	628	8	100.637
CX-07-061	96.22	119.31	1.23997	0.16492	0.00366	11.0912	0.35664	0.48533	0.00658	0.1262	0.00193	2507	36	2531	30	2550	29	2402	35	2507	36	98.3137
CX-07-062	84.14	466.32	5.54219	0.06798	0.00224	1.07665	0.0612	0.12287	0.00198	0.03925	0.00176	868	91	742	30	747	11	778	34	747	11	99.3307
CX-07-063	38.33	322.5	8.41378	0.07004	0.0016	1.4339	0.03314	0.15398	0.00207	0.04724	0.00094	930	26	903	14	923	12	933	18	923	12	97.8332
CX-07-064	124.81	499.99	4.00601	0.07222	0.00163	1.6165	0.03509	0.16314	0.00218	0.05013	0.00082	992	24	977	14	974	12	989	16	974	12	100.308
CX-07-065	208.88	203.74	0.975393	0.05664	0.00149	0.57562	0.01712	0.07277	0.00102	0.02207	0.00036	478	41	462	11	453	6	441	7	453	6	101.987
CX-07-066	197.69	121.73	0.615762	0.06408	0.00164	1.11083	0.03746	0.12663	0.00178	0.03685	0.00058	744	47	759	18	769	10	731	11	769	10	98.6996
CX-07-067	73.65	320.23	4.348	0.0914	0.00261	2.93595	0.07403	0.23297	0.00311	0.06868	0.00085	1455	56	1391	19	1350	16	1343	16	1455	56	107.778
CX-07-068	392.84	322.97	0.822141	0.06556	0.00151	1.22635	0.0283	0.13681	0.00184	0.04042	0.0006	792	27	813	13	827	10	801	12	827	10	98.3071
CX-07-069	56.21	485.3	8.6337	0.11436	0.00251	5.60844	0.11277	0.34793	0.00462	0.09761	0.00159	1870	18	1917	17	1925	22	1882	29	1870	18	97.1429
CX-07-070	426.69	321.82	0.754224	0.05526	0.00142	0.53919	0.0149	0.06817	0.00095	0.02047	0.00032	423	37	438	10	425	6	410	6	425	6	103.059
CX-07-071	68.15	116.93	1.71577	0.2349	0.00518	20.9574	0.66416	0.62784	0.00849	0.16323	0.0025	3086	33	3137	31	3141	34	3056	43	3086	33	98.249
CX-07-072	551.97	630.65	1.14254	0.06228	0.00255	0.53057	0.03208	0.06603	0.00117	0.02037	0.00054	684	99	432	21	412	7	408	11	412	7	104.854
CX-07-073	121.68	94.99	0.780654	0.06315	0.00171	1.10212	0.04247	0.12261	0.00177	0.03719	0.00062	713	57	754	21	746	10	738	12	746	10	101.072
CX-07-074	121.74	524.21	4.30598	0.05093	0.00132	0.25093	0.00601	0.0349	0.00048	0.01134	0.00024	238	31	227	5	221	3	228	5	221	3	102.715
CX-07-075	377.42	443.13	1.1741	0.11986	0.00266	4.80968	0.10848	0.29423	0.00394	0.07912	0.00116	1954	22	1787	19	1663	20	1539	22	1954	22	117.498
CX-07-076	38.58	439.89	11.402	0.1154	0.00254	5.54729	0.11701	0.34296	0.00457	0.10936	0.00188	1886	20	1908	18	1901	22	2098	34	1886	20	99.2109
CX-07-077	804.21	806.06	1.0023	0.06646	0.00152	1.43566	0.03193	0.1518	0.00204	0.04589	0.00067	821	25	904	13	911	11	907	13	911	11	99.2316
CX-07-078	144.77	306.57	2.11763	0.14145	0.00419	7.41801	0.19473	0.38034	0.00524	0.10725	0.00138	2245	52	2163	23	2078	24	2059	25	2245	52	108.037
CX-07-079	19.04	170.01	8.9291	0.06652	0.00162	1.26226	0.0371	0.13443	0.00186	0.03831	0.001	823	38	829	17	813	11	760	19	813	11	101.968
CX-07-080	828.79	408.39	0.492754	0.06937	0.00182	1.11825	0.03967	0.11001	0.00157	0.02534	0.0004	910	49	762	19	673	9	506	8	673	9	113.224
CX-07-081	264.14	237.98	0.900962	0.15465	0.00344	10.8194	0.324	0.48703	0.0066	0.13234	0.00194	2398	33	2508	28	2558	29	2512	35	2398	33	93.7451
CX-07-082	467.98	462.47	0.988226	0.05619	0.00134	0.56447	0.0124	0.07147	0.00097	0.02152	0.00032	460	26	454	8	445	6	430	6	445	6	102.022
CX-07-083	253.78	351.94	1.38679	0.05378	0.00196	0.65551	0.03645	0.08358	0.00136	0.02792	0.00059	362	96	512	22	517	8	557	12	517	8	99.0329
CX-07-084	152.18	89.38	0.587331	0.05345	0.00325	0.30084	0.02467	0.03993	0.00088	0.01257	0.0004	348	146	267	19	252	5	252	8	252	5	105.952
CX-07-085	107.01	744.39	6.95627	0.05413	0.00125	0.47956	0.00935	0.06469	0.00087	0.01936	0.00036	376	22	398	6	404	5	388	7	404	5	98.5149
CX-07-086	61.07	478	7.82708	0.12922	0.00285	6.6794	0.13605	0.36928	0.00493	0.10537	0.00168	2087	18	2070	18	2026	23	2025	31	2087	18	103.011
CX-07-087	147.27	295.27	2.00496	0.10547	0.00235	4.70585	0.11225	0.31238	0.0042	0.08914	0.00134	1723	25	1768	20	1752	21	1726	25	1723	25	98.3447
CX-07-088	153.26	169.03	1.1029	0.05611	0.00152	0.5438	0.01693	0.06877	0.00098	0.02054	0.00035	457	44	441	11	429	6	411	7	429	6	102.797
CX-07-089	140.65	269.56	1.91653	0.07558	0.00173	1.89458	0.04526	0.18446	0.0025	0.0566	0.00087	1084	27	1079	16	1091	14	1113	17	1084	27	99.3584
CX-07-090	385.22	390.04	1.01251	0.0557	0.00134	0.54887	0.0126	0.07163	0.00098	0.02108	0.00032	440	28	444	8	446	6	422	6	446	6	99.5516
CX-07-091	30.74	49.5	1.61028	0.06602	0.00193	1.38198	0.06854	0.14136	0.00214	0.04187	0.00089	807	78	881	29	852	12	829	17	852	12	103.404
CX-07-092	205.87	255.75	1.24229	0.16051	0.00356	9.15922	0.21736	0.40223	0.00541	0.11331	0.00165	2461	23	2354	22	2179	25	2170	30	2461	23	112.942
CX-07-093	409.05	543.76	1.32932	0.16321	0.0036	11.2163	0.2346	0.48577	0.0065	0.13335	0.00191	2489	18	2541	19	2552	28	2530	34	2489	18	97.5313
CX-07-094	543.4	584.26	1.07519	0.05983	0.0014	0.54798	0.01129	0.06599	0.0009	0.01929	0.00029	597	23	444	7	412	5	386	6	412	5	107.767
CX-07-095	79.86	164.84	2.06411	0.07584	0.00181	2.10635	0.06495	0.19631	0.00272	0.05748	0.00097	1091	40	1151	21	1155	15	1130	19	1155	15	94.4589
CX-07-096	104.67	84.82	0.810356	0.12737	0.00291	6.69634	0.2306	0.37141	0.00513	0.10336	0.00155	2062	41	2072	30	2036	24	1988	28	2062	41	101.277
CX-07-097	364.29	340.82	0.935573	0.06777	0.00156	1.33319	0.02973	0.14167	0.00192	0.04196	0.00062	862	25	860	13	854	11	831	12	854	11	100.703
CX-07-098	27.91	262.8	9.41598	0.05653	0.00142	0.58946	0.01535	0.07334	0.00102	0.02174	0.00058	473	34	471	10	456	6	435	11	456	6	103.289
CX-07-099	36.42	34.67	0.951949	0.16734	0.00391	11.4366	0.58545	0.48952	0.00706	0.13658	0.00223	2531	67	2559	48	2569	31	2588	40	2531	67	98.5208
CX-07-100	286.28	544.37	1.90153	0.05165	0.0016	0.35806	0.01294	0.04933	0.00074	0.01525	0.00032	270	55	311	10	310	5	306	6	310	5	100.323

## Sheet: CX-14
Analysis No.	Th(ppm)	U(ppm)	U/Th	Ratios								Ages (Ma)
				207Pb/206Pb		207Pb/235U		206Pb/238U		208Pb/232Th		207Pb/206Pb		207Pb/235U		206Pb/238U		208Pb/232Th		Preferred age(Ma)		Concordance(％)
					1σ		1σ		1σ		1σ		1σ		1σ		1σ		1σ		1σ
CX-14-001	121.89	183.84	1.50825	0.16489	0.00362	10.5202	0.25861	0.47016	0.00622	0.1272	0.00189	2506	24	2482	23	2484	27	2420	34	2506	24	100.886
CX-14-002	63.28	329.06	5.20006	0.17081	0.00448	9.19686	0.20907	0.39051	0.00512	0.10812	0.00136	2566	45	2358	21	2125	24	2075	25	2566	45	120.753
CX-14-003	54.2	57.76	1.06568	0.05183	0.00378	0.33878	0.03561	0.04907	0.00123	0.01654	0.00065	278	191	296	27	309	8	332	13	309	8	95.7929
CX-14-004	74.57	125.69	1.68553	0.07971	0.00187	1.94924	0.05668	0.18399	0.0025	0.0547	0.0009	1190	36	1098	20	1089	14	1076	17	1190	36	109.275
CX-14-005	116.92	189.05	1.61692	0.05256	0.00145	0.34111	0.00989	0.04871	0.00069	0.01536	0.00029	310	40	298	7	307	4	308	6	307	4	97.0684
CX-14-006	213.79	724.47	3.3887	0.05604	0.00128	0.5224	0.00971	0.06818	0.0009	0.02034	0.00033	454	20	427	6	425	5	407	7	425	5	100.471
CX-14-007	42.52	59.47	1.39864	0.1037	0.00244	3.96301	0.15108	0.28945	0.00401	0.08161	0.00138	1691	50	1627	31	1639	20	1586	26	1691	50	103.173
CX-14-008	51.67	115.29	2.23128	0.05587	0.00158	0.52229	0.01766	0.06962	0.001	0.02179	0.00046	447	50	427	12	434	6	436	9	434	6	98.3871
CX-14-009	63.92	52.3	0.81821	0.16174	0.00372	10.4525	0.4948	0.47976	0.00675	0.13076	0.00208	2474	61	2476	44	2526	29	2484	37	2474	61	97.9414
CX-14-010	85.46	241.17	2.82202	0.12591	0.00284	5.85606	0.18631	0.3292	0.00445	0.09157	0.00158	2042	37	1955	28	1835	22	1771	29	2042	37	111.281
CX-14-011	241.06	235.06	0.97511	0.06762	0.00163	1.32132	0.03877	0.14204	0.00194	0.0435	0.00068	857	38	855	17	856	11	861	13	856	11	99.8832
CX-14-012	101.49	198.32	1.95408	0.09455	0.00212	3.5402	0.08957	0.26768	0.00357	0.07767	0.0012	1519	28	1536	20	1529	18	1512	23	1519	28	99.346
CX-14-013	67.25	183.2	2.72416	0.11506	0.00255	5.17129	0.12772	0.32902	0.00438	0.09439	0.00148	1881	26	1848	21	1834	21	1823	27	1881	26	102.563
CX-14-014	230.98	253.04	1.09551	0.05469	0.00139	0.44421	0.01134	0.05746	0.00079	0.01744	0.00028	400	33	373	8	360	5	349	6	360	5	103.611
CX-14-015	192.96	283.89	1.47124	0.05306	0.00144	0.28962	0.00787	0.03885	0.00054	0.01173	0.00021	331	37	258	6	246	3	236	4	246	3	104.878
CX-14-016	112.62	90.61	0.804564	0.05172	0.00169	0.36942	0.01467	0.05098	0.00077	0.01555	0.00029	273	63	319	11	321	5	312	6	321	5	99.3769
CX-14-017	88.06	64.14	0.728367	0.05094	0.00219	0.21381	0.01078	0.03182	0.00054	0.00982	0.00022	238	85	197	9	202	3	198	4	202	3	97.5248
CX-14-018	97.33	462.51	4.75198	0.11292	0.00277	4.99522	0.10367	0.32084	0.00421	0.09253	0.00117	1847	45	1819	18	1794	21	1789	22	1847	45	102.954
CX-14-019	36.96	35.37	0.956981	0.17027	0.00391	11.701	0.5704	0.48609	0.00686	0.13316	0.00216	2560	63	2581	46	2554	30	2527	39	2560	63	100.235
CX-14-020	231.52	308.04	1.33051	0.18606	0.00406	13.2479	0.27892	0.51838	0.00684	0.13732	0.00198	2708	18	2697	20	2692	29	2601	35	2708	18	100.594
CX-14-021	29.33	34.81	1.18684	0.16415	0.00398	10.7317	0.7058	0.49559	0.00749	0.13761	0.00261	2499	91	2500	61	2595	32	2606	46	2499	91	96.3006
CX-14-022	52.31	46.23	0.88377	0.05152	0.00221	0.31546	0.01745	0.04647	0.0008	0.0147	0.00035	264	95	278	13	293	5	295	7	293	5	94.8805
CX-14-023	60.37	124.26	2.05831	0.05334	0.00168	0.32666	0.01189	0.04202	0.00063	0.01346	0.00031	343	55	287	9	265	4	270	6	265	4	108.302
CX-14-024	127.42	116.96	0.917909	0.05529	0.00164	0.41213	0.01442	0.05209	0.00076	0.01535	0.00028	424	52	350	10	327	5	308	6	327	5	107.034
CX-14-025	122.83	141.94	1.15558	0.05369	0.00152	0.43272	0.01398	0.05634	0.0008	0.01753	0.00031	358	47	365	10	353	5	351	6	353	5	103.399
CX-14-026	88.05	98.88	1.123	0.11276	0.00256	4.71513	0.14845	0.31397	0.00427	0.08934	0.00138	1844	37	1770	26	1760	21	1730	26	1844	37	104.773
CX-14-027	27.05	442.42	16.3556	0.11815	0.00357	4.74875	0.12927	0.2915	0.00383	0.08369	0.00102	1928	55	1776	23	1649	19	1624	19	1928	55	116.919
CX-14-028	230.2	716.41	3.11212	0.05545	0.00128	0.48035	0.00932	0.06322	0.00084	0.01968	0.00032	430	22	398	6	395	5	394	6	395	5	100.759
CX-14-029	109.33	178.59	1.63349	0.18449	0.00406	12.8362	0.3265	0.50548	0.00673	0.13436	0.002	2694	25	2668	24	2637	29	2548	36	2694	25	102.162
CX-14-030	74.18	666.05	8.97884	0.11318	0.00248	5.17022	0.09375	0.32628	0.0043	0.09196	0.00144	1851	16	1848	15	1820	21	1778	27	1851	16	101.703
CX-14-031	28.99	43.37	1.49603	0.05334	0.0024	0.3176	0.0187	0.04182	0.00074	0.01317	0.0004	343	101	280	14	264	5	264	8	264	5	106.061
CX-14-032	9.97	12.6	1.26379	0.10245	0.003	4.71067	0.3981	0.32083	0.00533	0.09107	0.00214	1669	133	1769	71	1794	26	1762	40	1669	133	93.0323
CX-14-033	114.07	213.24	1.86938	0.05006	0.00143	0.27791	0.00829	0.03889	0.00055	0.01236	0.00024	198	43	249	7	246	3	248	5	246	3	101.22
CX-14-034	11.37	19.59	1.72296	0.16414	0.00403	10.3009	0.69665	0.48876	0.00749	0.13588	0.00291	2499	94	2462	63	2565	32	2575	52	2499	94	97.4269
CX-14-035	35.32	141.71	4.01217	0.05481	0.00152	0.47584	0.01508	0.06328	0.0009	0.01939	0.00048	404	46	395	10	396	5	388	10	396	5	99.7475
CX-14-036	82.45	88.8	1.07702	0.0688	0.00175	1.35363	0.0477	0.1405	0.00198	0.04121	0.00069	893	49	869	21	847	11	816	13	847	11	102.597
CX-14-037	43.65	88.19	2.02039	0.11087	0.00254	4.83027	0.16034	0.31631	0.00432	0.08985	0.0015	1814	40	1790	28	1772	21	1739	28	1814	40	102.37
CX-14-038	32.41	38.95	1.20179	0.1682	0.00402	11.9705	0.76367	0.52669	0.00786	0.14716	0.00271	2540	87	2602	60	2727	33	2775	48	2540	87	93.1426
CX-14-039	112.29	333.28	2.96803	0.10606	0.00234	4.7529	0.09935	0.32146	0.00426	0.09368	0.00141	1733	20	1777	18	1797	21	1810	26	1733	20	96.4385
CX-14-040	61.56	78.08	1.26836	0.15202	0.00396	10.3502	0.88158	0.48221	0.00786	0.12862	0.00283	2369	124	2467	79	2537	34	2446	51	2369	124	93.378
CX-14-041	114.06	101.06	0.886025	0.17126	0.00382	12.0493	0.40195	0.49386	0.0067	0.12869	0.00192	2570	38	2608	31	2587	29	2447	34	2570	38	99.3429
CX-14-042	272.49	370.02	1.35792	0.05134	0.00139	0.26319	0.007	0.03668	0.00051	0.01137	0.0002	256	36	237	6	232	3	229	4	232	3	102.155
CX-14-043	114.18	139.13	1.21851	0.12366	0.00488	6.08798	0.22331	0.35707	0.00517	0.10204	0.00129	2010	72	1989	32	1968	25	1964	24	2010	72	102.134
CX-14-044	59.75	455.63	7.62561	0.12151	0.00301	5.74801	0.12037	0.34307	0.00452	0.09821	0.00138	1979	45	1939	18	1901	22	1894	25	1979	45	104.103
CX-14-045	254.38	482.02	1.89488	0.1486	0.00404	8.35203	0.19571	0.40764	0.00561	0.1144	0.0015	2330	48	2270	21	2204	26	2189	27	2330	48	105.717
CX-14-046	9.17	9.91	1.0807	0.10329	0.00379	5.40304	0.73395	0.3106	0.00627	0.08751	0.00257	1684	228	1885	116	1744	31	1696	48	1684	228	96.5596
CX-14-047	168.56	226.76	1.34528	0.05566	0.0014	0.56238	0.01483	0.07147	0.00099	0.02182	0.00036	439	35	453	10	445	6	436	7	445	6	101.798
CX-14-048	252.04	231.56	0.918743	0.16341	0.00368	11.3179	0.41657	0.48462	0.00664	0.13429	0.00204	2491	43	2550	34	2547	29	2547	36	2491	43	97.8013
CX-14-049	101.44	127.58	1.25769	0.05238	0.0016	0.32996	0.01147	0.04713	0.00069	0.01443	0.00028	302	53	290	9	297	4	290	6	297	4	97.6431
CX-14-050	36.13	90.52	2.5054	0.15984	0.00356	11.3044	0.3572	0.51783	0.00702	0.15331	0.00245	2454	35	2549	29	2690	30	2883	43	2454	35	91.2268
CX-14-051	356.47	264.61	0.742307	0.05167	0.00145	0.3613	0.01099	0.04898	0.0007	0.01465	0.00024	271	44	313	8	308	4	294	5	308	4	101.623
CX-14-052	43.88	37.16	0.846855	0.06413	0.00198	1.17684	0.06185	0.12609	0.00194	0.03794	0.00072	746	85	790	29	766	11	753	14	766	11	103.133
CX-14-053	52.45	66.9	1.2755	0.10847	0.00254	4.65007	0.17488	0.31374	0.00437	0.09197	0.00149	1774	48	1758	31	1759	21	1778	28	1774	48	100.853
CX-14-054	15.54	24.46	1.574	0.10639	0.00277	4.74108	0.28703	0.30778	0.00465	0.08675	0.00181	1738	89	1775	51	1730	23	1681	34	1738	89	100.462
CX-14-055	113.35	85.96	0.758359	0.06508	0.0017	1.10872	0.03905	0.12534	0.00178	0.03676	0.0006	777	50	758	19	761	10	730	12	761	10	99.6058
CX-14-056	100.31	478.15	4.76672	0.07261	0.00163	1.68483	0.03333	0.16404	0.00219	0.0485	0.00077	1003	20	1003	13	979	12	957	15	979	12	102.451
CX-14-057	70.66	204.77	2.89796	0.1142	0.00254	5.4119	0.13376	0.33526	0.0045	0.09529	0.00149	1867	26	1887	21	1864	22	1840	27	1867	26	100.161
CX-14-058	176.09	183	1.03924	0.07732	0.00178	2.1504	0.05575	0.19662	0.00266	0.05589	0.00084	1129	30	1165	18	1157	14	1099	16	1129	30	97.5799
CX-14-059	178.19	427.81	2.40086	0.11278	0.00249	5.343	0.10756	0.33092	0.0044	0.09287	0.00137	1845	19	1876	17	1843	21	1795	25	1845	19	100.109
CX-14-060	93.03	192.65	2.07084	0.11425	0.00255	5.33911	0.13447	0.3413	0.00459	0.09505	0.00145	1868	26	1875	22	1893	22	1835	27	1868	26	98.6793
CX-14-061	471.85	1168.77	2.47699	0.18357	0.00402	13.2948	0.23003	0.51102	0.00676	0.13311	0.0019	2685	13	2701	16	2661	29	2526	34	2685	13	100.902
CX-14-062	227.34	419.13	1.84363	0.16451	0.00362	11.6309	0.24646	0.49619	0.0066	0.13246	0.00192	2503	19	2575	20	2597	28	2514	34	2503	19	96.3804
CX-14-063	121.77	68.16	0.559744	0.05795	0.00178	0.65131	0.02737	0.08144	0.00123	0.02451	0.00042	528	65	509	17	505	7	489	8	505	7	100.792
CX-14-064	109.19	408.21	3.73853	0.11934	0.00431	5.57906	0.18661	0.33907	0.00465	0.09724	0.0012	1946	66	1913	29	1882	22	1876	22	1946	66	103.401
CX-14-065	266.81	540.35	2.02522	0.11366	0.0025	5.34096	0.10266	0.33595	0.00447	0.09211	0.00133	1859	17	1875	16	1867	22	1781	25	1859	17	99.5715
CX-14-066	221.89	179.89	0.810717	0.1652	0.00367	11.257	0.31652	0.48932	0.0066	0.12901	0.00188	2510	29	2545	26	2568	29	2453	34	2510	29	97.7414
CX-14-067	34.06	64.21	1.8852	0.06525	0.00178	1.35839	0.05737	0.14024	0.00204	0.04116	0.00084	782	64	871	25	846	12	815	16	846	12	102.955
CX-14-068	125.76	188.12	1.49587	0.15916	0.00356	10.9923	0.35096	0.48903	0.00665	0.13483	0.00207	2447	36	2522	30	2566	29	2557	37	2447	36	95.3624
CX-14-069	132.53	265.51	2.0034	0.06473	0.00152	1.11579	0.02734	0.12067	0.00164	0.03645	0.00059	766	29	761	13	734	9	724	12	734	9	103.678
CX-14-070	67.56	194.46	2.87833	0.16214	0.00361	11.5536	0.35537	0.48951	0.00664	0.13826	0.00223	2478	34	2569	29	2569	29	2617	40	2478	34	96.4578
CX-14-071	11.73	22.97	1.95823	0.11432	0.00293	5.18733	0.30583	0.35098	0.00532	0.09881	0.00216	1869	85	1851	50	1939	25	1905	40	1869	85	96.3899
CX-14-072	82.49	133.82	1.62226	0.11176	0.00252	5.46072	0.15942	0.33158	0.0045	0.09372	0.00145	1828	33	1894	25	1846	22	1811	27	1828	33	99.0249
CX-14-073	85.81	136.54	1.59119	0.05092	0.00159	0.31824	0.01131	0.04286	0.00064	0.0135	0.00028	237	54	281	9	271	4	271	6	271	4	103.69
CX-14-074	156.52	429.1	2.7415	0.11252	0.00249	4.82077	0.09768	0.30337	0.00405	0.08639	0.00128	1841	19	1789	17	1708	20	1675	24	1841	19	107.787
CX-14-075	65.56	55.53	0.84701	0.06462	0.00192	0.89374	0.03875	0.10742	0.00162	0.03741	0.00067	762	66	648	21	658	9	742	13	658	9	98.4802
CX-14-076	47.65	75.92	1.59328	0.11266	0.00261	5.20564	0.18928	0.32618	0.00453	0.09269	0.00152	1843	46	1854	31	1820	22	1792	28	1843	46	101.264
CX-14-077	51.43	78.39	1.52421	0.06462	0.00174	1.21642	0.04733	0.12788	0.00185	0.03835	0.00072	762	57	808	22	776	11	761	14	776	11	104.124
CX-14-078	70.36	107.03	1.52118	0.11275	0.00257	5.39549	0.17056	0.3304	0.00452	0.09524	0.00149	1844	37	1884	27	1840	22	1839	27	1844	37	100.217
CX-14-079	90.88	625.03	6.87753	0.19735	0.00434	13.7224	0.27002	0.49768	0.00663	0.13225	0.00202	2804	16	2731	19	2604	29	2510	36	2804	16	107.68
CX-14-080	159.49	609.21	3.81974	0.13913	0.00363	5.99815	0.13446	0.31268	0.00419	0.08831	0.00113	2216	46	1976	20	1754	21	1711	21	2216	46	126.34
CX-14-081	101.23	172.22	1.70127	0.05285	0.00156	0.32458	0.01056	0.04409	0.00064	0.01388	0.00028	322	48	285	8	278	4	279	6	278	4	102.518
CX-14-082	50.99	189.39	3.71426	0.11163	0.00346	4.09039	0.11379	0.26576	0.00361	0.07674	0.00096	1826	57	1652	23	1519	18	1494	18	1826	57	120.211
CX-14-083	227.93	487.4	2.13838	0.13551	0.00304	6.31418	0.17496	0.34411	0.00468	0.07142	0.00112	2171	30	2020	24	1906	22	1394	21	2171	30	113.903
CX-14-084	34.16	126.39	3.69994	0.16894	0.00376	12.192	0.35651	0.50073	0.00679	0.1327	0.00219	2547	31	2619	27	2617	29	2519	39	2547	31	97.3252
CX-14-085	38.61	227.97	5.90443	0.11621	0.00259	5.45493	0.13195	0.33587	0.00453	0.09802	0.00165	1899	25	1894	21	1867	22	1890	30	1899	25	101.714
CX-14-086	106.47	312.13	2.93162	0.11334	0.00252	5.42282	0.12106	0.33771	0.00453	0.0941	0.00143	1854	22	1888	19	1876	22	1818	26	1854	22	98.8273
CX-14-087	51.89	244.87	4.71902	0.11212	0.0025	5.02469	0.11939	0.32057	0.00432	0.08842	0.00145	1834	24	1823	20	1793	21	1713	27	1834	24	102.287
CX-14-088	19.41	18.98	0.977846	0.06778	0.00717	1.15567	0.12017	0.12365	0.00236	0.03766	0.00044	862	229	780	57	752	14	747	9	752	14	103.723
CX-14-089	56.76	110.16	1.9408	0.10628	0.00246	3.77832	0.11735	0.24924	0.00343	0.05921	0.001	1737	37	1588	25	1435	18	1163	19	1737	37	121.045
CX-14-090	48.23	52.83	1.09538	0.05089	0.00228	0.29125	0.01631	0.04135	0.00072	0.0133	0.00034	236	97	260	13	261	4	267	7	261	4	99.6169
CX-14-091	60.04	108.21	1.8023	0.08177	0.00209	2.57561	0.11256	0.22308	0.00323	0.06441	0.00116	1240	63	1294	32	1298	17	1262	22	1240	63	95.5316
CX-14-092	231.51	330.54	1.42776	0.09424	0.00211	3.59145	0.07982	0.2627	0.00354	0.0754	0.0011	1513	23	1548	18	1504	18	1469	21	1513	23	100.598
CX-14-093	196.2	461.65	2.35296	0.12258	0.00271	6.20796	0.12802	0.34989	0.00469	0.09652	0.00141	1994	19	2006	18	1934	22	1862	26	1994	19	103.102
CX-14-094	77.44	304.66	3.93414	0.11425	0.00254	5.50489	0.12343	0.34463	0.00464	0.0953	0.00148	1868	22	1901	19	1909	22	1840	27	1868	22	97.8523
CX-14-095	100.39	480.11	4.78245	0.16534	0.00373	11.6995	0.41006	0.488	0.00672	0.14797	0.0023	2511	40	2581	33	2562	29	2789	40	2511	40	98.0094
CX-14-096	568.59	610.69	1.07404	0.05244	0.00126	0.3662	0.00775	0.04951	0.00068	0.01499	0.00023	305	25	317	6	312	4	301	5	312	4	101.603
CX-14-097	100.43	286.36	2.85134	0.10956	0.00244	4.86551	0.11152	0.31695	0.00427	0.08887	0.00136	1792	23	1796	19	1775	21	1721	25	1792	23	100.958
CX-14-098	51.11	289.63	5.6668	0.11765	0.00262	5.92114	0.13427	0.35414	0.00477	0.09761	0.00158	1921	22	1964	20	1954	23	1882	29	1921	22	98.3112
CX-14-099	173.72	335.22	1.92966	0.11349	0.00253	5.23994	0.1171	0.3261	0.00439	0.09706	0.00143	1856	22	1859	19	1819	21	1872	26	1856	22	102.034
CX-14-100	233.12	420.55	1.80401	0.05682	0.00148	0.56792	0.0163	0.06898	0.00097	0.0207	0.00036	485	39	457	11	430	6	414	7	430	6	106.279

## Sheet: CX-19
Analysis No.	Th(ppm)	U(ppm)	U/Th	Ratios								Ages (Ma)
				207Pb/206Pb		207Pb/235U		206Pb/238U		208Pb/232Th		207Pb/206Pb		207Pb/235U		206Pb/238U		208Pb/232Th		Preferred age(Ma)		Concordance(％)
					1σ		1σ		1σ		1σ		1σ		1σ		1σ		1σ		1σ
CX-19-001	293.66	353.87	1.20503	0.05246	0.00131	0.26515	0.00623	0.03674	0.00055	0.01122	0.0002	306	28	239	5	233	3	226	4	233	3	102.575
CX-19-002	126.48	164.43	1.30005	0.06653	0.00152	1.25317	0.03155	0.14031	0.00208	0.04086	0.00069	823	29	825	14	846	12	809	13	846	12	97.5177
CX-19-003	197.77	247.16	1.24973	0.09645	0.00208	3.35174	0.07319	0.25564	0.00374	0.0712	0.00115	1557	21	1493	17	1467	19	1390	22	1557	21	106.135
CX-19-004	65.26	352.75	5.4053	0.12457	0.00265	5.93511	0.11754	0.3488	0.00507	0.10004	0.00168	2023	17	1966	17	1929	24	1927	31	2023	17	104.873
CX-19-005	67.41	75.57	1.12105	0.10359	0.00227	4.02317	0.10852	0.27772	0.00409	0.08114	0.00134	1689	29	1639	22	1580	21	1577	25	1689	29	106.899
CX-19-006	286.59	340.85	1.18933	0.1693	0.0036	11.2558	0.26339	0.48621	0.00709	0.13766	0.00219	2551	21	2545	22	2554	31	2607	39	2551	21	99.8825
CX-19-007	232.98	234.95	1.00846	0.09819	0.0022	3.29	0.10014	0.25454	0.00379	0.07545	0.00126	1590	35	1479	24	1462	19	1470	24	1590	35	108.755
CX-19-008	126.63	99.31	0.784253	0.17516	0.00396	11.661	0.61003	0.49407	0.00768	0.13634	0.0024	2608	66	2578	49	2588	33	2583	43	2608	66	100.773
CX-19-009	76.23	132.3	1.73554	0.07122	0.00164	1.49843	0.04147	0.15278	0.00227	0.04549	0.0008	964	33	930	17	917	13	899	15	917	13	101.418
CX-19-010	140.14	130.06	0.928072	0.06686	0.00163	1.20392	0.03821	0.12663	0.00191	0.03793	0.00066	833	41	802	18	769	11	752	13	769	11	104.291
CX-19-011	46.39	37.67	0.812028	0.16798	0.00396	11.9475	0.79372	0.51004	0.00822	0.14176	0.00263	2538	90	2600	62	2657	35	2680	47	2538	90	95.5213
CX-19-012	244.59	503.12	2.05699	0.11521	0.00245	5.23615	0.09676	0.33349	0.0048	0.0925	0.00146	1883	15	1859	16	1855	23	1788	27	1883	15	101.509
CX-19-013	94.99	160.15	1.68597	0.05367	0.00151	0.30601	0.00923	0.04247	0.00066	0.01321	0.00027	357	41	271	7	268	4	265	5	268	4	101.119
CX-19-014	139.25	214.57	1.5409	0.10637	0.0023	4.35745	0.10018	0.3016	0.00437	0.08778	0.00141	1738	22	1704	19	1699	22	1701	26	1738	22	102.295
CX-19-015	102.88	193.18	1.87772	0.11629	0.00251	5.24771	0.12436	0.33068	0.00479	0.09187	0.00149	1900	23	1860	20	1842	23	1776	28	1900	23	103.149
CX-19-016	167.23	326.77	1.95402	0.06892	0.00152	1.33024	0.02819	0.14268	0.00207	0.04918	0.0008	896	22	859	12	860	12	970	15	860	12	99.8837
CX-19-017	396.5	257.26	0.648827	0.11578	0.00249	4.72766	0.10237	0.29324	0.00423	0.08288	0.00129	1892	20	1772	18	1658	21	1609	24	1892	20	114.113
CX-19-018	193.42	277.35	1.43393	0.05374	0.00135	0.34481	0.0085	0.04714	0.0007	0.01451	0.00026	360	30	301	6	297	4	291	5	297	4	101.347
CX-19-019	218.59	138.73	0.634658	0.11412	0.00256	4.92255	0.16987	0.31299	0.00463	0.08869	0.00144	1866	41	1806	29	1755	23	1718	27	1866	41	106.325
CX-19-020	110.8	329.82	2.97671	0.12001	0.00257	5.6848	0.11501	0.34859	0.005	0.09885	0.00159	1956	18	1929	17	1928	24	1905	29	1956	18	101.452
CX-19-021	107.31	145.37	1.35467	0.15538	0.00361	8.75428	0.46109	0.40845	0.00631	0.11239	0.00214	2406	68	2313	48	2208	29	2153	39	2406	68	108.967
CX-19-022	316.91	554.63	1.75012	0.06477	0.00142	1.06411	0.01988	0.12094	0.00173	0.03649	0.00058	767	18	736	10	736	10	724	11	736	10	100
CX-19-023	179.06	557.32	3.11248	0.05587	0.00126	0.55352	0.01077	0.07269	0.00104	0.02252	0.00038	447	21	447	7	452	6	450	8	452	6	98.8938
CX-19-024	163.78	147.16	0.898522	0.06849	0.00161	1.3325	0.03742	0.13915	0.00204	0.04306	0.00071	883	34	860	16	840	12	852	14	840	12	102.381
CX-19-025	175.81	177.2	1.00791	0.05172	0.00151	0.25975	0.00805	0.036	0.00055	0.01107	0.00021	273	43	234	6	228	3	223	4	228	3	102.632
CX-19-026	38.1	217.5	5.70866	0.1139	0.00247	5.21362	0.12175	0.33117	0.00474	0.10188	0.00178	1863	23	1855	20	1844	23	1961	33	1863	23	101.03
CX-19-027	80.52	307.89	3.82377	0.17151	0.00372	9.85937	0.27781	0.42914	0.00618	0.11683	0.00192	2572	28	2422	26	2302	28	2233	35	2572	28	111.729
CX-19-028	223.06	476.42	2.13584	0.11554	0.00248	5.48529	0.10621	0.3414	0.00484	0.0869	0.00136	1888	17	1898	17	1893	23	1684	25	1888	17	99.7359
CX-19-029	22.95	77.22	3.36471	0.06572	0.00171	1.05838	0.03779	0.11593	0.00175	0.03704	0.00085	797	49	733	19	707	10	735	17	707	10	103.678
CX-19-030	192.15	246.09	1.28072	0.05558	0.00135	0.54576	0.01341	0.07092	0.00103	0.02214	0.00037	436	30	442	9	442	6	443	7	442	6	100
CX-19-031	114.72	264.89	2.30901	0.11524	0.00249	5.29244	0.1155	0.32723	0.00464	0.09487	0.00151	1884	20	1868	19	1825	23	1832	28	1884	20	103.233
CX-19-032	191.09	87.95	0.460254	0.06151	0.00202	1.23342	0.07392	0.1447	0.00242	0.04299	0.00081	657	100	816	34	871	14	851	16	871	14	93.6854
CX-19-033	147.02	254.26	1.72942	0.0653	0.00148	1.15518	0.02634	0.12737	0.00182	0.03792	0.00062	784	25	780	12	773	10	752	12	773	10	100.906
CX-19-034	92.8	85.53	0.921659	0.08011	0.00198	1.69542	0.06139	0.15438	0.00231	0.0459	0.00079	1200	48	1007	23	925	13	907	15	925	13	108.865
CX-19-035	117.45	195.57	1.66513	0.07152	0.00163	1.61545	0.04059	0.15924	0.00228	0.04568	0.00076	972	29	976	16	953	13	903	15	953	13	102.413
CX-19-036	142.73	442.27	3.09865	0.15336	0.00331	9.74002	0.23938	0.45349	0.00643	0.13089	0.00212	2384	23	2410	23	2411	29	2486	38	2384	23	98.8801
CX-19-037	353.95	520.15	1.46956	0.05158	0.00126	0.23912	0.00516	0.03348	0.00048	0.01015	0.00017	267	25	218	4	212	3	204	3	212	3	102.83
CX-19-038	66.32	40.21	0.606303	0.07273	0.00197	1.65972	0.07695	0.16558	0.00257	0.04793	0.00084	1006	69	993	29	988	14	946	16	988	14	100.506
CX-19-039	92.92	79.62	0.856866	0.06483	0.00176	1.20614	0.05018	0.13448	0.00206	0.04104	0.00074	769	62	803	23	813	12	813	14	813	12	98.77
CX-19-040	24.97	160.74	6.43732	0.05433	0.00152	0.36062	0.0111	0.04643	0.0007	0.0141	0.00044	385	42	313	8	293	4	283	9	293	4	106.826
CX-19-041	34.24	27.8	0.811916	0.10587	0.00262	4.41548	0.2304	0.31007	0.00476	0.08821	0.00156	1729	73	1715	43	1741	23	1709	29	1729	73	99.3107
CX-19-042	97.46	107.53	1.10332	0.11291	0.00251	5.14169	0.15249	0.33805	0.00482	0.09352	0.00149	1847	33	1843	25	1877	23	1807	28	1847	33	98.4017
CX-19-043	236.83	297.75	1.25723	0.0549	0.00131	0.55147	0.01298	0.06999	0.001	0.02134	0.00035	408	28	446	8	436	6	427	7	436	6	102.294
CX-19-044	65.29	290.99	4.45688	0.12117	0.00271	5.18645	0.16141	0.32823	0.0047	0.09634	0.00189	1974	35	1850	26	1830	23	1859	35	1974	35	107.869
CX-19-045	34.66	322.96	9.31795	0.13183	0.00297	7.98325	0.31956	0.42508	0.00618	0.11809	0.00261	2122	50	2229	36	2284	28	2256	47	2122	50	92.9072
CX-19-046	215.88	330.19	1.52951	0.06587	0.00148	1.21639	0.02628	0.13321	0.00188	0.03977	0.00063	802	23	808	12	806	11	788	12	806	11	100.248
CX-19-047	57.8	68.85	1.19118	0.06625	0.00177	1.11461	0.0427	0.12443	0.00187	0.03643	0.00068	814	55	760	21	756	11	723	13	756	11	100.529
CX-19-048	214.69	513.09	2.38991	0.05428	0.00302	0.15729	0.01012	0.02168	0.00046	0.00711	0.00033	383	106	148	9	138	3	143	7	138	3	107.246
CX-19-049	143.7	84.8	0.590118	0.05159	0.00496	0.38613	0.05559	0.05232	0.00168	0.01422	0.00068	267	262	332	41	329	10	285	14	329	10	100.912
CX-19-050	81.51	154.94	1.90087	0.05423	0.0015	0.40619	0.01248	0.05418	0.00081	0.01749	0.00035	381	42	346	9	340	5	350	7	340	5	101.765
CX-19-051	177.09	189.01	1.06731	0.16637	0.00362	11.5282	0.30588	0.50016	0.007	0.12999	0.00199	2521	26	2567	25	2614	30	2470	36	2521	26	96.4422
CX-19-052	154.4	144.99	0.939054	0.0716	0.00167	1.67089	0.04619	0.16257	0.00231	0.0471	0.00075	975	34	998	18	971	13	930	14	971	13	102.781
CX-19-053	84.83	101.5	1.19651	0.05793	0.00168	0.6085	0.02298	0.07217	0.0011	0.02187	0.00043	527	56	483	15	449	7	437	9	449	7	107.572
CX-19-054	404.38	563.5	1.39349	0.06705	0.00148	1.27811	0.0242	0.13839	0.00192	0.03958	0.0006	839	19	836	11	836	11	785	12	836	11	100
CX-19-055	98.15	119.99	1.22252	0.05209	0.00486	0.14227	0.01563	0.02021	0.00062	0.00721	0.00042	289	191	135	14	129	4	145	8	129	4	104.651
CX-19-056	32.44	65	2.0037	0.10583	0.00621	3.81945	0.21596	0.26175	0.00412	0.07599	0.00094	1729	111	1597	45	1499	21	1480	18	1729	111	115.344
CX-19-057	86.7	288.13	3.3233	0.12113	0.00264	5.90984	0.12846	0.36178	0.00501	0.09877	0.00156	1973	20	1963	19	1991	24	1904	29	1973	20	99.0959
CX-19-058	120.48	236.53	1.96323	0.0571	0.00139	0.61692	0.01559	0.07721	0.0011	0.02681	0.00046	495	31	488	10	479	7	535	9	479	7	101.879
CX-19-059	466.94	1390.43	2.97775	0.05942	0.00132	0.52062	0.00888	0.0642	0.00088	0.01081	0.00018	583	17	426	6	401	5	217	4	401	5	106.234
CX-19-060	12.74	13.63	1.06986	0.11605	0.00468	5.62549	0.88749	0.35079	0.00822	0.09573	0.0031	1896	260	1920	136	1938	39	1848	57	1896	260	97.8328
CX-19-061	128.89	140.75	1.09202	0.05345	0.00284	0.15753	0.00966	0.0221	0.00045	0.00672	0.00023	348	102	149	8	141	3	135	5	141	3	105.674
CX-19-062	140.34	96.68	0.688898	0.0654	0.00207	1.14969	0.06249	0.12791	0.00206	0.03743	0.0007	787	87	777	30	776	12	743	14	776	12	100.129
CX-19-063	115.1	104.21	0.905387	0.11607	0.00283	5.00753	0.25011	0.34755	0.00521	0.09747	0.00171	1897	68	1821	42	1923	25	1880	31	1897	68	98.6479
CX-19-064	419.28	272	0.648731	0.05289	0.00257	0.33773	0.02226	0.04621	0.00089	0.01388	0.00038	324	115	295	17	291	5	279	8	291	5	101.375
CX-19-065	39.1	46.42	1.18721	0.05192	0.0021	0.39155	0.02108	0.0549	0.00094	0.01624	0.00041	282	92	336	15	345	6	326	8	345	6	97.3913
CX-19-066	148.25	297.77	2.00857	0.05093	0.00138	0.24181	0.00641	0.03366	0.00049	0.01016	0.0002	238	35	220	5	213	3	204	4	213	3	103.286
CX-19-067	99.3	179.88	1.81148	0.07109	0.00165	1.51631	0.03925	0.15661	0.00219	0.04608	0.00076	960	31	937	16	938	12	911	15	938	12	99.8934
CX-19-068	242.4	192.17	0.792781	0.05045	0.005	0.14632	0.01721	0.02114	0.00067	0.00722	0.00042	216	206	139	15	135	4	145	8	135	4	102.963
CX-19-069	129.67	147.94	1.1409	0.05238	0.00156	0.31583	0.01034	0.04398	0.00066	0.0136	0.00026	302	47	279	8	277	4	273	5	277	4	100.722
CX-19-070	24.99	25.73	1.02961	0.1088	0.00277	4.9258	0.2888	0.30455	0.00465	0.08288	0.00155	1779	85	1807	49	1714	23	1609	29	1779	85	103.792
CX-19-071	81.31	129.8	1.59636	0.05445	0.00149	0.57347	0.01858	0.07494	0.00109	0.02364	0.00044	390	47	460	12	466	7	472	9	466	7	98.7124
CX-19-072	89.41	144.23	1.61313	0.06541	0.00309	1.03217	0.04634	0.11444	0.0017	0.03499	0.00043	788	102	720	23	698	10	695	8	698	10	103.152
CX-19-073	28.62	42.14	1.4724	0.0669	0.00198	1.28612	0.06393	0.13387	0.00206	0.03999	0.00086	835	78	840	28	810	12	793	17	810	12	103.704
CX-19-074	50.76	66.99	1.31974	0.11771	0.00563	5.49776	0.24948	0.33875	0.00509	0.09729	0.00122	1922	88	1900	39	1881	25	1876	22	1922	88	102.18
CX-19-075	81	310.35	3.83148	0.11493	0.00253	5.5876	0.12152	0.34391	0.00468	0.10106	0.00158	1879	21	1914	19	1905	22	1946	29	1879	21	98.6352
CX-19-076	83.53	90.57	1.08428	0.04895	0.00352	0.15846	0.01352	0.02217	0.00053	0.0065	0.00026	145	147	149	12	141	3	131	5	141	3	105.674
CX-19-077	116.21	203.23	1.74882	0.16739	0.0037	11.8908	0.35008	0.51098	0.00702	0.13696	0.00213	2532	31	2596	28	2661	30	2594	38	2532	31	95.1522
CX-19-078	107.05	319.43	2.98393	0.11362	0.0025	5.28803	0.11366	0.34051	0.00462	0.09352	0.00144	1858	20	1867	18	1889	22	1807	27	1858	20	98.3589
CX-19-079	60.17	69.4	1.1534	0.06944	0.0018	1.40057	0.05293	0.15473	0.00224	0.04566	0.0008	912	54	889	22	927	13	902	15	927	13	95.9008
CX-19-080	77.18	208.51	2.70161	0.11476	0.00255	5.08085	0.12238	0.32207	0.00439	0.09553	0.0015	1876	24	1833	20	1800	21	1844	28	1876	24	104.222
CX-19-081	33.05	443.29	13.4127	0.1146	0.00257	4.12402	0.10554	0.25368	0.00346	0.06847	0.00157	1874	27	1659	21	1457	18	1339	30	1874	27	128.62
CX-19-082	109.6	180.72	1.64891	0.05303	0.00145	0.38489	0.01123	0.05472	0.00078	0.01674	0.00031	330	41	331	8	343	5	336	6	343	5	96.5015
CX-19-083	77.07	217.63	2.8238	0.12487	0.00397	5.39239	0.15459	0.3132	0.00432	0.08942	0.00114	2027	58	1884	25	1756	21	1731	21	2027	58	115.433
CX-19-084	1207.95	596.03	0.493423	0.05158	0.00143	0.2622	0.00733	0.03643	0.00052	0.01095	0.00017	267	38	236	6	231	3	220	3	231	3	102.165
CX-19-085	67.31	112.56	1.67226	0.05234	0.00176	0.29581	0.01148	0.04128	0.00064	0.01291	0.0003	300	60	263	9	261	4	259	6	261	4	100.766
CX-19-086	50.23	75.77	1.50846	0.06585	0.00177	1.09152	0.04154	0.12025	0.00175	0.03649	0.00069	802	55	749	20	732	10	724	13	732	10	102.322
CX-19-087	250.09	313.98	1.25547	0.05179	0.00147	0.17638	0.00477	0.02396	0.00034	0.00704	0.00013	276	36	165	4	153	2	142	3	153	2	107.843
CX-19-088	77.64	191.53	2.4669	0.12042	0.00269	6.25854	0.16629	0.36439	0.00494	0.09785	0.00154	1962	28	2013	23	2003	23	1887	28	1962	28	97.9531
CX-19-089	130.75	171.42	1.31105	0.04593	0.00242	0.15159	0.00914	0.02275	0.00043	0.0069	0.00024	-6	94	143	8	145	3	139	5	145	3	98.6207
CX-19-090	41.33	48.2	1.16622	0.05152	0.00249	0.25973	0.01561	0.0344	0.00063	0.01041	0.0003	264	104	234	13	218	4	209	6	218	4	107.339
CX-19-091	133.67	304.9	2.28099	0.11503	0.00255	5.43005	0.11723	0.33828	0.00453	0.09586	0.00143	1880	21	1890	19	1878	22	1850	26	1880	21	100.106
CX-19-092	127.37	300.26	2.35738	0.11533	0.00256	5.02557	0.11023	0.3087	0.00413	0.08924	0.00134	1885	21	1824	19	1734	20	1728	25	1885	21	108.708
CX-19-093	242.64	624.66	2.57443	0.15577	0.00342	9.47326	0.17402	0.42801	0.00568	0.11943	0.00173	2410	15	2385	17	2297	26	2280	31	2410	15	104.919
CX-19-094	40.01	51.23	1.28043	0.11353	0.00269	5.09426	0.21268	0.32904	0.00465	0.09515	0.00159	1857	55	1835	35	1834	23	1837	29	1857	55	101.254
CX-19-095	68.28	74.47	1.09066	0.06654	0.00199	1.21191	0.05946	0.12894	0.00196	0.03801	0.00071	823	77	806	27	782	11	754	14	782	11	103.069
CX-19-096	56.12	248.86	4.43443	0.11465	0.00256	4.79132	0.11276	0.28221	0.00378	0.08111	0.00132	1874	24	1783	20	1602	19	1576	25	1874	24	116.979
CX-19-097	90.05	122.22	1.35725	0.16183	0.00378	3.0202	0.09064	0.13505	0.00188	0.08862	0.00136	2475	32	1413	23	817	11	1716	25	817	11	172.95
CX-19-098	106.25	122.89	1.15661	0.0568	0.00166	0.44498	0.01513	0.05754	0.00084	0.01728	0.00032	484	49	374	11	361	5	346	6	361	5	103.601
CX-19-099	74.19	159.68	2.15231	0.11521	0.00259	5.15788	0.13818	0.31973	0.0043	0.08758	0.00137	1883	29	1846	23	1788	21	1697	25	1883	29	105.313
CX-19-100	245.01	315.31	1.28693	0.08178	0.00185	2.26477	0.04993	0.19391	0.00259	0.05657	0.00083	1240	23	1201	16	1143	14	1112	16	1240	23	108.486

## Sheet: CX-23
Analysis No.	Th(ppm)	U(ppm)	U/Th	Ratios								Ages (Ma)
				207Pb/206Pb		207Pb/235U		206Pb/238U		208Pb/232Th		207Pb/206Pb		207Pb/235U		206Pb/238U		208Pb/232Th		Preferred age(Ma)		Concordance(％)
					1σ		1σ		1σ		1σ		1σ		1σ		1σ		1σ		1σ
CX-23-001	52.75	42.49	0.805498	0.06624	0.00194	1.14067	0.05373	0.12806	0.00213	0.03787	0.00075	814	71	773	25	777	12	751	15	777	12	99.4852
CX-23-002	131.86	304.17	2.30676	0.05211	0.00178	0.21003	0.00798	0.02993	0.00051	0.00895	0.00023	290	56	194	7	190	3	180	5	190	3	102.105
CX-23-003	252.42	310.31	1.22934	0.05282	0.00133	0.33757	0.00841	0.04698	0.00072	0.01488	0.00027	321	30	295	6	296	4	299	5	296	4	99.6622
CX-23-004	262.07	313.85	1.19758	0.05673	0.00134	0.54171	0.01274	0.07018	0.00107	0.02107	0.00036	481	27	440	8	437	6	421	7	437	6	100.686
CX-23-005	149.78	123.18	0.822406	0.16616	0.00357	10.8692	0.3049	0.49223	0.0074	0.12124	0.00198	2519	27	2512	26	2580	32	2313	36	2519	27	97.6357
CX-23-006	106.19	165.74	1.56079	0.16032	0.00344	10.1619	0.25824	0.45789	0.00685	0.12332	0.00203	2459	24	2450	23	2430	30	2350	37	2459	24	101.193
CX-23-007	42.72	67.81	1.58731	0.06801	0.00175	1.28103	0.0479	0.14376	0.00227	0.04164	0.00083	869	51	837	21	866	13	825	16	866	13	96.6513
CX-23-008	83.18	629.64	7.56961	0.11271	0.00247	4.29023	0.11425	0.27602	0.00415	0.06255	0.00128	1844	27	1691	22	1571	21	1226	24	1844	27	117.377
CX-23-009	184.21	188.76	1.0247	0.0946	0.00208	3.12517	0.07818	0.24511	0.00368	0.07476	0.00123	1520	26	1439	19	1413	19	1457	23	1520	26	107.573
CX-23-010	124.21	150.88	1.21472	0.04735	0.00266	0.25969	0.01883	0.0381	0.00081	0.01209	0.00041	67	120	234	15	241	5	243	8	241	5	97.0954
CX-23-011	221.2	331.93	1.50059	0.05176	0.00133	0.28246	0.00708	0.04004	0.00062	0.01213	0.00023	275	31	253	6	253	4	244	5	253	4	100
CX-23-012	67.52	197.38	2.92328	0.11621	0.00251	5.37666	0.12957	0.34602	0.00516	0.09773	0.00167	1899	23	1881	21	1916	25	1885	31	1899	23	99.1127
CX-23-013	46.58	61.9	1.3289	0.19449	0.00424	13.5238	0.49958	0.52387	0.00798	0.1408	0.00244	2781	41	2717	35	2716	34	2663	43	2781	41	102.393
CX-23-014	3.05	10.13	3.32131	0.07809	0.00317	1.92286	0.18161	0.17958	0.00361	0.05676	0.00275	1149	157	1089	63	1065	20	1116	53	1149	157	107.887
CX-23-015	249.55	263.6	1.0563	0.05461	0.00229	0.3022	0.01613	0.03843	0.00072	0.01232	0.00033	396	86	268	13	243	4	247	7	243	4	110.288
CX-23-016	54.6	127.97	2.34377	0.11462	0.00251	5.24835	0.15076	0.32738	0.00491	0.09411	0.00165	1874	31	1861	24	1826	24	1818	30	1874	31	102.629
CX-23-017	106.32	300.06	2.82223	0.10816	0.00409	4.6259	0.16007	0.31018	0.00476	0.08985	0.00126	1769	71	1754	29	1742	23	1739	23	1769	71	101.55
CX-23-018	70.13	313.33	4.46785	0.05211	0.0013	0.36687	0.00913	0.05192	0.00079	0.01595	0.00036	290	30	317	7	326	5	320	7	326	5	97.2393
CX-23-019	92.38	92.58	1.00216	0.1522	0.00331	8.9242	0.27586	0.43529	0.00654	0.11932	0.00198	2371	32	2330	28	2330	29	2278	36	2371	32	101.76
CX-23-020	217.36	529.36	2.43541	0.05729	0.00129	0.56631	0.0115	0.07314	0.00109	0.02346	0.00041	503	21	456	7	455	7	469	8	455	7	100.22
CX-23-021	207.18	420.73	2.03075	0.08171	0.00179	2.25654	0.04983	0.19742	0.00293	0.06629	0.00111	1239	22	1199	16	1161	16	1297	21	1239	22	106.718
CX-23-022	38.02	310.52	8.16728	0.11574	0.00249	5.44163	0.1174	0.34077	0.00503	0.09882	0.0018	1891	19	1891	19	1890	24	1905	33	1891	19	100.053
CX-23-023	205.68	590.67	2.87179	0.07865	0.00244	2.06876	0.05621	0.19078	0.00287	0.05715	0.00081	1163	63	1139	19	1126	16	1123	16	1163	63	103.286
CX-23-024	53.79	116.51	2.16602	0.14334	0.00311	8.91836	0.26269	0.44855	0.00669	0.12541	0.00216	2268	31	2330	27	2389	30	2388	39	2268	31	94.9351
CX-23-025	64.92	301.52	4.64449	0.0548	0.00135	0.41514	0.01022	0.05352	0.00081	0.01709	0.00038	404	29	353	7	336	5	343	8	336	5	105.06
CX-23-026	293.05	278.19	0.949292	0.05161	0.0026	0.19511	0.01169	0.02839	0.00057	0.0086	0.00025	268	101	181	10	180	4	173	5	180	4	100.556
CX-23-027	62.99	253.22	4.02	0.15367	0.00329	8.75613	0.19758	0.43029	0.00634	0.13487	0.00229	2387	20	2313	21	2307	29	2557	41	2387	20	103.468
CX-23-028	189.95	168.44	0.88676	0.06604	0.00154	1.21312	0.03233	0.13522	0.00203	0.0417	0.0007	808	31	807	15	818	12	826	14	818	12	98.6553
CX-23-029	106.85	229.4	2.14693	0.04917	0.00146	0.24642	0.00777	0.03741	0.00059	0.01122	0.00026	156	45	224	6	237	4	226	5	237	4	94.5148
CX-23-030	97.34	554.79	5.69951	0.05076	0.00138	0.28002	0.00783	0.03932	0.00061	0.01178	0.00032	230	37	251	6	249	4	237	6	249	4	100.803
CX-23-031	58.15	121.02	2.08117	0.04911	0.00194	0.26104	0.01237	0.03885	0.00068	0.01246	0.00037	153	78	236	10	246	4	250	7	246	4	95.935
CX-23-032	297.19	132.97	0.447424	0.06786	0.00265	1.06596	0.07666	0.11733	0.00222	0.03523	0.00078	864	118	737	38	715	13	700	15	715	13	103.077
CX-23-033	375.72	439.72	1.17034	0.1174	0.00255	5.71207	0.14569	0.35254	0.0052	0.09999	0.00164	1917	25	1933	22	1947	25	1926	30	1917	25	98.4592
CX-23-034	45.84	276.62	6.03447	0.25051	0.00758	20.0752	0.53264	0.58121	0.00847	0.15522	0.00215	3188	49	3095	26	2954	35	2916	38	3188	49	107.921
CX-23-035	159.73	383.28	2.39955	0.18745	0.004	13.1496	0.26677	0.51221	0.00748	0.13848	0.00225	2720	16	2690	19	2666	32	2621	40	2720	16	102.026
CX-23-036	274.03	343.26	1.25264	0.05061	0.00152	0.25256	0.00819	0.03592	0.00057	0.01128	0.00023	223	46	229	7	227	4	227	5	227	4	100.881
CX-23-037	59.36	67.07	1.12989	0.06986	0.00181	1.44627	0.05686	0.14716	0.00229	0.04473	0.00085	924	55	908	24	885	13	884	16	885	13	102.599
CX-23-038	205.71	292.89	1.4238	0.05018	0.00137	0.22672	0.00615	0.03275	0.0005	0.01032	0.0002	203	35	207	5	208	3	208	4	208	3	99.5192
CX-23-039	394.27	537.59	1.36351	0.05147	0.00191	0.20352	0.00855	0.02899	0.0005	0.00906	0.00023	262	65	188	7	184	3	182	5	184	3	102.174
CX-23-040	52.54	106.39	2.02493	0.11936	0.00277	4.90538	0.20532	0.30535	0.0047	0.09149	0.00177	1947	53	1803	35	1718	23	1769	33	1947	53	113.329
CX-23-041	194.86	212.37	1.08986	0.05157	0.00208	0.2235	0.01059	0.03245	0.00058	0.0097	0.00024	266	76	205	9	206	4	195	5	206	4	99.5146
CX-23-042	140.06	408.5	2.91661	0.06505	0.0015	0.74855	0.01692	0.08329	0.00123	0.03373	0.0006	776	24	567	10	516	7	671	12	516	7	109.884
CX-23-043	325.35	352.9	1.08468	0.16726	0.00359	11.2821	0.25895	0.48594	0.00708	0.13172	0.00212	2530	20	2547	21	2553	31	2501	38	2530	20	99.0991
CX-23-044	291.36	230.98	0.792765	0.06676	0.00153	1.15569	0.02844	0.12479	0.00185	0.03735	0.00062	830	28	780	13	758	11	741	12	758	11	102.902
CX-23-045	218.23	233.2	1.0686	0.05567	0.00137	0.54886	0.01418	0.07206	0.00108	0.02269	0.0004	439	32	444	9	449	6	453	8	449	6	98.8864
CX-23-046	123.79	173.34	1.40027	0.11543	0.00254	5.31718	0.15456	0.34944	0.00516	0.0963	0.00163	1887	31	1872	25	1932	25	1858	30	1887	31	97.6708
CX-23-047	63.36	315.97	4.9869	0.11621	0.00253	5.97266	0.15302	0.37819	0.00554	0.11	0.00198	1899	26	1972	22	2068	26	2109	36	1899	26	91.8279
CX-23-048	53.33	185.93	3.48641	0.05262	0.00145	0.36739	0.01103	0.05076	0.00078	0.01706	0.0004	312	41	318	8	319	5	342	8	319	5	99.6865
CX-23-049	106.01	188.09	1.77427	0.1366	0.00295	7.47016	0.18096	0.40688	0.00593	0.11244	0.00186	2185	23	2169	22	2201	27	2154	34	2185	23	99.2731
CX-23-050	84.8	293.33	3.45908	0.16429	0.00352	10.2145	0.22361	0.44923	0.00652	0.12946	0.00216	2500	19	2454	20	2392	29	2461	39	2500	19	104.515
CX-23-051	43.09	152.68	3.54328	0.11549	0.00366	0.99853	0.04978	0.06542	0.00117	0.07946	0.00204	1888	64	703	25	409	7	1545	38	409	7	171.883
CX-23-052	55.9	250.36	4.47871	0.11538	0.0025	5.61423	0.12952	0.34835	0.00506	0.09801	0.00171	1886	22	1918	20	1927	24	1890	31	1886	22	97.8723
CX-23-053	92.41	92.39	0.999784	0.10298	0.00232	4.43832	0.14454	0.30926	0.00459	0.09099	0.00154	1679	38	1720	27	1737	23	1760	29	1679	38	96.6609
CX-23-054	109.59	394.92	3.60361	0.11217	0.00242	4.6813	0.09643	0.30152	0.00436	0.0821	0.00138	1835	18	1764	17	1699	22	1595	26	1835	18	108.005
CX-23-055	68.45	112.11	1.63784	0.16615	0.00373	9.66215	0.40502	0.41467	0.00626	0.11947	0.00218	2519	50	2403	39	2236	29	2281	39	2519	50	112.657
CX-23-056	66.88	91.39	1.36648	0.16801	0.00366	11.5009	0.37236	0.49673	0.00731	0.13873	0.00234	2538	35	2565	30	2600	31	2626	42	2538	35	97.6154
CX-23-057	323.08	547.04	1.6932	0.16584	0.00585	10.4697	0.3332	0.45789	0.00698	0.12714	0.00178	2516	61	2477	29	2430	31	2419	32	2516	61	103.539
CX-23-058	24.9	412.94	16.5839	0.11217	0.00429	4.09455	0.14458	0.26475	0.00389	0.07641	0.00101	1835	71	1653	29	1514	20	1488	19	1835	71	121.202
CX-23-059	173.31	1011.07	5.83388	0.05805	0.00128	0.63821	0.0116	0.07887	0.00114	0.02247	0.0004	532	18	501	7	489	7	449	8	489	7	102.454
CX-23-060	112.21	208.79	1.86071	0.13315	0.00288	7.21498	0.17621	0.39267	0.00569	0.11295	0.00187	2140	23	2138	22	2135	26	2163	34	2140	23	100.234
CX-23-061	36.44	80.85	2.21872	0.10245	0.00456	3.86755	0.16177	0.27379	0.0042	0.07975	0.00106	1669	84	1607	34	1560	21	1551	20	1669	84	106.987
CX-23-062	216.3	210.71	0.974156	0.04993	0.00148	0.23094	0.00716	0.03315	0.00051	0.01047	0.0002	192	44	211	6	210	3	211	4	210	3	100.476
CX-23-063	93.87	544.11	5.79642	0.11867	0.00305	3.8452	0.08215	0.235	0.00337	0.06743	0.001	1936	47	1602	17	1361	18	1319	19	1936	47	142.248
CX-23-064	268.17	322.5	1.2026	0.05577	0.00139	0.36956	0.00914	0.04941	0.00073	0.01648	0.00029	443	30	319	7	311	4	330	6	311	4	102.572
CX-23-065	113.98	93.17	0.817424	0.06818	0.0017	1.30866	0.04434	0.14367	0.00217	0.04292	0.00075	874	45	850	20	865	12	849	15	865	12	98.2659
CX-23-066	148.29	183.96	1.24054	0.05682	0.00186	0.57353	0.02609	0.06915	0.00114	0.02157	0.00052	485	71	460	17	431	7	431	10	431	7	106.729
CX-23-067	146.31	156.75	1.07136	0.12037	0.00263	6.16427	0.16506	0.36675	0.00532	0.10364	0.0017	1962	28	1999	23	2014	25	1993	31	1962	28	97.4181
CX-23-068	110.82	104.84	0.946039	0.06677	0.00166	1.23894	0.04117	0.12958	0.00195	0.04027	0.00071	831	44	818	19	785	11	798	14	785	11	104.204
CX-23-069	78.18	95.12	1.21668	0.16718	0.00365	11.1639	0.35292	0.4829	0.00705	0.12997	0.00218	2530	34	2537	29	2540	31	2470	39	2530	34	99.6063
CX-23-070	61.46	250.1	4.06931	0.1436	0.0031	8.19964	0.18736	0.4134	0.00594	0.13041	0.00222	2271	21	2253	21	2230	27	2478	40	2271	21	101.839
CX-23-071	177.56	333.38	1.87756	0.124	0.00268	6.10906	0.13229	0.35543	0.00509	0.10196	0.00167	2015	20	1992	19	1960	24	1962	31	2015	20	102.806
CX-23-072	52.26	213.25	4.08056	0.11548	0.00251	5.45685	0.13196	0.34223	0.00492	0.09737	0.00172	1887	24	1894	21	1897	24	1878	32	1887	24	99.4729
CX-23-073	215.47	790.9	3.67058	0.16638	0.00356	11.0859	0.19981	0.47489	0.00676	0.11786	0.00191	2522	14	2530	17	2505	30	2252	35	2522	14	100.679
CX-23-074	24.88	45.52	1.82958	0.11785	0.00272	5.22592	0.20977	0.33562	0.00503	0.09408	0.00178	1924	50	1857	34	1866	24	1817	33	1924	50	103.108
CX-23-075	179.41	1369.99	7.63608	0.12732	0.00313	6.37011	0.12866	0.36286	0.00511	0.10339	0.00145	2061	44	2028	18	1996	24	1989	27	2061	44	103.257
CX-23-076	120.06	79.26	0.66017	0.16357	0.0036	11.547	0.40943	0.49719	0.00727	0.134	0.00221	2493	40	2568	33	2602	31	2542	39	2493	40	95.8109
CX-23-077	119.04	268.74	2.25756	0.1154	0.00251	5.2547	0.12041	0.32211	0.00461	0.09504	0.00158	1886	22	1862	20	1800	22	1835	29	1886	22	104.778
CX-23-078	32.12	32.54	1.01308	0.16812	0.0039	12.0636	0.70014	0.51906	0.00807	0.14732	0.00275	2539	77	2609	54	2695	34	2778	48	2539	77	94.2115
CX-23-079	64.35	259	4.02486	0.07132	0.00164	1.53503	0.04048	0.15075	0.00219	0.0449	0.00088	967	31	945	16	905	12	888	17	905	12	104.42
CX-23-080	119.18	34.56	0.289982	0.11528	0.00278	5.74997	0.29795	0.3377	0.0052	0.09675	0.00161	1884	71	1939	45	1876	25	1867	30	1884	71	100.426
CX-23-081	66.64	186.18	2.79382	0.07092	0.00162	1.70722	0.04536	0.17036	0.00247	0.05225	0.00096	955	31	1011	17	1014	14	1029	18	955	31	94.1815
CX-23-082	54.14	94.53	1.74603	0.08079	0.0019	2.50163	0.08643	0.21075	0.00311	0.06306	0.00116	1216	45	1273	25	1233	17	1236	22	1216	45	98.6212
CX-23-083	215.32	212.68	0.987739	0.05107	0.00148	0.26365	0.00806	0.03704	0.00057	0.01154	0.00022	244	42	238	6	234	4	232	4	234	4	101.709
CX-23-084	169.16	342.11	2.0224	0.1452	0.00439	7.75645	0.20439	0.38742	0.00573	0.10897	0.00153	2290	53	2203	24	2111	27	2091	28	2290	53	108.479
CX-23-085	182.05	130.28	0.715628	0.06712	0.00185	1.22845	0.05237	0.12672	0.00197	0.04157	0.00078	841	63	814	24	769	11	823	15	769	11	105.852
CX-23-086	343.08	463.96	1.35234	0.05568	0.00132	0.56971	0.01337	0.07358	0.00107	0.02233	0.00039	440	28	458	9	458	6	446	8	458	6	100
CX-23-087	83.73	115.71	1.38194	0.08579	0.00196	2.80333	0.08622	0.22891	0.00333	0.06614	0.00115	1333	37	1356	23	1329	17	1294	22	1333	37	100.301
CX-23-088	1359.51	436.24	0.32088	0.13913	0.003	6.21739	0.12535	0.32301	0.00458	0.06893	0.0011	2216	17	2007	18	1804	22	1347	21	2216	17	122.838
CX-23-089	100.96	153.31	1.51852	0.05085	0.00272	0.23976	0.01605	0.03434	0.0007	0.01025	0.00044	234	116	218	13	218	4	206	9	218	4	100
CX-23-090	157.1	152.12	0.9683	0.06928	0.00165	1.36152	0.03995	0.13788	0.00202	0.04127	0.00071	907	37	873	17	833	11	817	14	833	11	104.802
CX-23-091	148.34	190.44	1.28381	0.05599	0.00142	0.59365	0.01677	0.07548	0.00111	0.0242	0.00044	452	37	473	11	469	7	483	9	469	7	100.853
CX-23-092	138.89	193.21	1.3911	0.18446	0.00615	12.815	0.38052	0.50386	0.00761	0.13848	0.00194	2693	56	2666	28	2630	33	2621	34	2693	56	102.395
CX-23-093	93.42	569.27	6.09366	0.15656	0.00336	10.4994	0.20349	0.47801	0.00673	0.13226	0.00221	2419	16	2480	18	2519	29	2511	39	2419	16	96.0302
CX-23-094	136.33	135.59	0.994572	0.16955	0.00369	12.515	0.36131	0.49192	0.00702	0.1385	0.00226	2553	29	2644	27	2579	30	2622	40	2553	29	98.9919
CX-23-095	21.73	111.62	5.13668	0.15315	0.00335	9.99769	0.30203	0.45425	0.00651	0.12528	0.00241	2381	32	2435	28	2414	29	2386	43	2381	32	98.633
CX-23-096	118.15	120.48	1.01972	0.06726	0.00164	1.34691	0.04258	0.14025	0.00206	0.04342	0.00076	846	41	866	18	846	12	859	15	846	12	102.364
CX-23-097	201.01	225.15	1.12009	0.16819	0.00363	11.9517	0.28367	0.50977	0.00721	0.13844	0.00224	2540	22	2601	22	2656	31	2621	40	2540	22	95.6325
CX-23-098	205.78	257.4	1.25085	0.05198	0.00143	0.2849	0.00805	0.03787	0.00057	0.0117	0.00022	285	38	255	6	240	4	235	4	240	4	106.25
CX-23-099	50.21	87.1	1.73471	0.0505	0.00183	0.3099	0.01355	0.04376	0.00072	0.01341	0.00036	218	71	274	11	276	4	269	7	276	4	99.2754
CX-23-100	141.62	87.32	0.61658	0.06773	0.00195	1.19269	0.05485	0.13467	0.00212	0.04065	0.00077	860	69	797	25	814	12	805	15	814	12	97.9115

## Sheet: CX-24
Analysis No.	Th(ppm)	U(ppm)	U/Th	Ratios								Ages (Ma)
				207Pb/206Pb		207Pb/235U		206Pb/238U		208Pb/232Th		207Pb/206Pb		207Pb/235U		206Pb/238U		208Pb/232Th		Preferred age(Ma)		Concordance(％)
					1σ		1σ		1σ		1σ		1σ		1σ		1σ		1σ		1σ
CX-24-001	366.05	1187.36	3.24371	0.10967	0.00237	3.41465	0.08838	0.22941	0.00314	0.048	0.00087	1794	28	1508	20	1331	16	948	17	1794	28	134.786
CX-24-002	100.63	566.22	5.62675	0.11503	0.00242	5.30676	0.09901	0.33605	0.00451	0.09333	0.00147	1880	16	1870	16	1868	22	1803	27	1880	16	100.642
CX-24-003	344.21	123.45	0.358647	0.10484	0.0023	4.0124	0.12437	0.27488	0.0038	0.07733	0.00115	1712	37	1637	25	1566	19	1506	22	1712	37	109.323
CX-24-004	122.21	205.83	1.68423	0.11181	0.00255	5.50102	0.24336	0.34099	0.00487	0.09462	0.00171	1829	59	1901	38	1891	23	1827	32	1829	59	96.7213
CX-24-005	51.58	56.85	1.10217	0.06435	0.0018	1.16067	0.05295	0.1336	0.00201	0.03948	0.00076	753	71	782	25	808	11	783	15	808	11	96.7822
CX-24-006	372.9	566.33	1.51872	0.0489	0.00154	0.21785	0.00749	0.03244	0.00049	0.00992	0.00021	143	52	200	6	206	3	200	4	206	3	97.0874
CX-24-007	91.38	341.85	3.74097	0.14964	0.00315	10.1288	0.21791	0.47785	0.00643	0.1376	0.00213	2342	19	2447	20	2518	28	2606	38	2342	19	93.0103
CX-24-008	166.58	143.64	0.862288	0.09657	0.00212	3.86667	0.11619	0.28197	0.00388	0.08171	0.00125	1559	36	1607	24	1601	20	1588	23	1559	36	97.3766
CX-24-009	195.88	402.9	2.05687	0.0534	0.00128	0.43351	0.01028	0.05697	0.00079	0.01779	0.00031	346	30	366	7	357	5	356	6	357	5	102.521
CX-24-010	118.75	81.13	0.6832	0.06341	0.00166	1.21692	0.04833	0.13296	0.00194	0.04192	0.0007	722	59	808	22	805	11	830	14	805	11	100.373
CX-24-011	86.36	85.17	0.98622	0.04942	0.00199	0.27019	0.01332	0.03736	0.00062	0.0112	0.00026	168	84	243	11	236	4	225	5	236	4	102.966
CX-24-012	30.33	57.89	1.90867	0.05645	0.00256	0.5004	0.03473	0.06508	0.00123	0.01946	0.00071	470	121	412	24	406	7	390	14	406	7	101.478
CX-24-013	131.21	237.94	1.81343	0.04958	0.00165	0.22074	0.00824	0.03185	0.00049	0.01044	0.00025	175	58	203	7	202	3	210	5	202	3	100.495
CX-24-014	44.23	227.1	5.13452	0.05276	0.00178	0.38204	0.01658	0.04981	0.00078	0.01535	0.00057	318	70	329	12	313	5	308	11	313	5	105.112
CX-24-015	140.35	74.01	0.527325	0.0605	0.00169	0.96006	0.04051	0.11477	0.00171	0.03526	0.00059	622	65	683	21	700	10	700	12	700	10	97.5714
CX-24-016	26.82	72.31	2.69612	0.16258	0.00355	10.1314	0.3963	0.45561	0.00637	0.12362	0.00224	2483	47	2447	36	2420	28	2356	40	2483	47	102.603
CX-24-017	249.3	346.6	1.39029	0.05047	0.00134	0.29122	0.00796	0.04027	0.00057	0.01219	0.00022	217	38	260	6	255	4	245	4	255	4	101.961
CX-24-018	51.94	140.35	2.70216	0.04887	0.00166	0.25143	0.00986	0.03617	0.00056	0.01051	0.0003	142	63	228	8	229	3	211	6	229	3	99.5633
CX-24-019	38.66	322.59	8.34428	0.1133	0.00242	5.1856	0.11464	0.33437	0.00451	0.09443	0.00166	1853	21	1850	19	1860	22	1824	31	1853	21	99.6237
CX-24-020	72.79	112.77	1.54925	0.10666	0.00237	4.47635	0.14719	0.30468	0.00422	0.08701	0.00142	1743	40	1727	27	1714	21	1686	26	1743	40	101.692
CX-24-021	471.41	636.52	1.35025	0.06554	0.00144	1.1667	0.02395	0.12772	0.00173	0.03681	0.00056	792	22	785	11	775	10	731	11	775	10	101.29
CX-24-022	230.87	222.89	0.965435	0.15126	0.00329	9.71993	0.33319	0.44444	0.00613	0.12303	0.00189	2360	40	2409	32	2370	27	2345	34	2360	40	99.5781
CX-24-023	264.16	146.76	0.555572	0.05165	0.00171	0.27079	0.01034	0.0369	0.00057	0.01153	0.0002	270	59	243	8	234	4	232	4	234	4	103.846
CX-24-024	295.63	607.64	2.05541	0.05075	0.00147	0.2294	0.00694	0.032	0.00047	0.00971	0.00021	229	43	210	6	203	3	195	4	203	3	103.448
CX-24-025	331.2	518.11	1.56434	0.05055	0.00125	0.29303	0.00677	0.04105	0.00057	0.01244	0.00021	220	29	261	5	259	4	250	4	259	4	100.772
CX-24-026	516.42	660.31	1.27863	0.05035	0.00126	0.23221	0.00534	0.0327	0.00046	0.01001	0.00017	211	28	212	4	207	3	201	3	207	3	102.415
CX-24-027	144.4	193.24	1.33823	0.06854	0.0016	1.28563	0.03572	0.13417	0.00186	0.04145	0.00067	885	35	839	16	812	11	821	13	812	11	103.325
CX-24-028	94.13	385.33	4.09359	0.05494	0.00187	0.43664	0.01358	0.05764	0.0008	0.01799	0.00022	410	78	368	10	361	5	360	4	361	5	101.939
CX-24-029	106.18	65.59	0.617725	0.06615	0.00182	1.27905	0.05636	0.13901	0.00207	0.03997	0.00068	811	67	836	25	839	12	792	13	839	12	99.6424
CX-24-030	575.17	789.65	1.3729	0.0547	0.00123	0.5436	0.01047	0.07153	0.00097	0.02253	0.00034	400	21	441	7	445	6	450	7	445	6	99.1011
CX-24-031	139.18	235.31	1.69069	0.12217	0.00265	6.07278	0.15145	0.3512	0.00475	0.09591	0.00146	1988	26	1986	22	1940	23	1851	27	1988	26	102.474
CX-24-032	89.44	337.2	3.77013	0.11307	0.00244	5.41457	0.1212	0.33153	0.00446	0.09314	0.00147	1849	22	1887	19	1846	22	1800	27	1849	22	100.163
CX-24-033	50.19	55.44	1.1046	0.05368	0.00219	0.42286	0.02402	0.05777	0.00099	0.01753	0.00044	358	97	358	17	362	6	351	9	362	6	98.895
CX-24-034	26.99	91.04	3.3731	0.05551	0.00164	0.66449	0.02711	0.08516	0.00127	0.02701	0.00071	433	64	517	17	527	8	539	14	527	8	98.1025
CX-24-035	322.86	663.23	2.05423	0.10987	0.00245	3.21402	0.08867	0.21282	0.00292	0.05248	0.00088	1797	30	1461	21	1244	16	1034	17	1797	30	144.453
CX-24-036	67.94	132.21	1.94598	0.05305	0.00173	0.3049	0.0117	0.04248	0.00065	0.01292	0.00032	331	59	270	9	268	4	259	6	268	4	100.746
CX-24-037	75.4	138.72	1.83979	0.16418	0.00359	12.2948	0.43619	0.5278	0.00727	0.13535	0.0022	2499	41	2627	33	2732	31	2566	39	2499	41	91.4714
CX-24-038	106.41	310.12	2.91439	0.11384	0.00247	5.26646	0.12043	0.32461	0.00437	0.09348	0.00145	1862	23	1863	20	1812	21	1806	27	1862	23	102.759
CX-24-039	182.09	577.87	3.17354	0.04896	0.00144	0.16743	0.00486	0.02479	0.00036	0.00761	0.00019	146	41	157	4	158	2	153	4	158	2	99.3671
CX-24-040	32.26	45.3	1.40422	0.06376	0.00194	1.30002	0.07043	0.13247	0.00205	0.03986	0.00087	734	89	846	31	802	12	790	17	802	12	105.486
CX-24-041	260.94	591.06	2.26512	0.05173	0.00128	0.26793	0.006	0.03748	0.00052	0.01241	0.00022	273	27	241	5	237	3	249	4	237	3	101.688
CX-24-042	278.92	348.45	1.24928	0.11357	0.00247	5.01439	0.1105	0.31027	0.00417	0.08322	0.00123	1857	21	1822	19	1742	21	1616	23	1857	21	106.602
CX-24-043	251	138.74	0.552749	0.07611	0.00179	2.04635	0.06499	0.18506	0.00257	0.05312	0.00081	1098	41	1131	22	1095	14	1046	16	1095	14	100.274
CX-24-044	244.09	1126.28	4.6142	0.05179	0.00119	0.32034	0.00606	0.04382	0.00059	0.01333	0.00023	276	21	282	5	276	4	268	5	276	4	102.174
CX-24-045	60.1	108.08	1.79834	0.05167	0.00358	0.1774	0.01485	0.02471	0.00059	0.00757	0.00039	271	146	166	13	157	4	152	8	157	4	105.732
CX-24-046	148.48	254.09	1.71127	0.11394	0.00249	5.26993	0.12998	0.32063	0.00433	0.08903	0.00135	1863	26	1864	21	1793	21	1724	25	1863	26	103.904
CX-24-047	69.59	198.8	2.85673	0.11528	0.00253	5.74843	0.15379	0.34216	0.00464	0.0937	0.00151	1884	29	1939	23	1897	22	1810	28	1884	29	99.3147
CX-24-048	10.67	719.34	67.4171	0.05791	0.00168	0.52174	0.01335	0.06535	0.00088	0.02026	0.00036	526	65	426	9	408	5	405	7	408	5	104.412
CX-24-049	85.07	321.17	3.77536	0.16271	0.00352	11.5753	0.26193	0.48396	0.00649	0.1241	0.00192	2484	21	2571	21	2544	28	2364	35	2484	21	97.6415
CX-24-050	538.51	893.18	1.65861	0.16137	0.0035	9.4773	0.21324	0.41229	0.00553	0.07542	0.00113	2470	21	2385	21	2225	25	1470	21	2470	21	111.011
CX-24-051	135.6	368.74	2.71932	0.05487	0.00134	0.50399	0.01232	0.06652	0.00092	0.0207	0.00037	407	31	414	8	415	6	414	7	415	6	99.759
CX-24-052	52.06	120.96	2.32347	0.13353	0.00297	7.71372	0.25014	0.4032	0.00553	0.10998	0.00182	2145	37	2198	29	2184	25	2109	33	2145	37	98.2143
CX-24-053	609.12	782.34	1.28438	0.05092	0.00126	0.33423	0.00777	0.04688	0.00065	0.01435	0.00023	237	29	293	6	295	4	288	5	295	4	99.322
CX-24-054	29.56	63.29	2.14107	0.09115	0.00224	2.97538	0.1268	0.25685	0.0037	0.07215	0.00144	1450	59	1401	32	1474	19	1408	27	1450	59	98.3718
CX-24-055	82.1	69.31	0.844214	0.06236	0.00176	1.13949	0.04993	0.12739	0.00189	0.0373	0.00066	686	68	772	24	773	11	740	13	773	11	99.8706
CX-24-056	100.03	104.63	1.04599	0.06451	0.00168	1.11068	0.03947	0.13009	0.00186	0.03966	0.00068	758	51	759	19	788	11	786	13	788	11	96.3198
CX-24-057	367.02	420.03	1.14443	0.16445	0.00359	11.4053	0.29579	0.49302	0.00665	0.13476	0.00199	2502	26	2557	24	2584	29	2555	35	2502	26	96.8266
CX-24-058	90.01	115.2	1.27986	0.05504	0.00164	0.57148	0.02205	0.07187	0.00107	0.0212	0.00042	414	59	459	14	447	6	424	8	447	6	102.685
CX-24-059	177.36	262.44	1.4797	0.16485	0.00364	12.021	0.3891	0.4925	0.00672	0.13094	0.00202	2506	36	2606	30	2581	29	2487	36	2506	36	97.0941
CX-24-060	74.98	337.27	4.49813	0.05377	0.00145	0.31327	0.00862	0.04041	0.00057	0.01178	0.00029	361	37	277	7	255	4	237	6	255	4	108.627
CX-24-061	132.77	157.66	1.18747	0.15762	0.00658	8.9219	0.34835	0.41053	0.00607	0.11455	0.00147	2430	72	2330	36	2217	28	2192	27	2430	72	109.608
CX-24-062	36.13	47.5	1.3147	0.12188	0.00291	6.02031	0.29054	0.35149	0.00507	0.09441	0.00168	1984	65	1979	42	1942	24	1823	31	1984	65	102.163
CX-24-063	351.31	384.94	1.09573	0.0575	0.0015	0.59876	0.01782	0.07083	0.001	0.02179	0.00037	511	41	476	11	441	6	436	7	441	6	107.937
CX-24-064	111.23	239.26	2.15104	0.05196	0.00158	0.36387	0.01285	0.04792	0.00071	0.0152	0.00034	284	54	315	10	302	4	305	7	302	4	104.305
CX-24-065	352.73	656.86	1.86222	0.05184	0.00127	0.28742	0.00634	0.03857	0.00053	0.01206	0.0002	278	27	257	5	244	3	242	4	244	3	105.328
CX-24-066	58.24	44.64	0.766484	0.07548	0.00399	1.37305	0.15935	0.14721	0.00345	0.05085	0.00157	1081	199	877	68	885	19	1003	30	885	19	99.096
CX-24-067	71.11	159.34	2.24075	0.05269	0.00156	0.38888	0.01331	0.05265	0.00077	0.01691	0.00037	315	51	334	10	331	5	339	7	331	5	100.906
CX-24-068	186.28	572.63	3.07403	0.05053	0.00144	0.22752	0.00657	0.03188	0.00046	0.00981	0.00023	219	40	208	5	202	3	197	5	202	3	102.97
CX-24-069	217.43	150.38	0.691625	0.09777	0.00243	4.08581	0.20049	0.2977	0.00434	0.0817	0.00134	1582	70	1651	40	1680	22	1587	25	1582	70	94.1667
CX-24-070	103.2	465.22	4.50795	0.05028	0.00129	0.28437	0.00691	0.03913	0.00054	0.012	0.00026	208	32	254	5	247	3	241	5	247	3	102.834
CX-24-071	66.87	138.99	2.07851	0.07048	0.00185	1.58328	0.06436	0.15522	0.00224	0.04501	0.00091	942	59	964	25	930	12	890	18	930	12	103.656
CX-24-072	160	199.03	1.24394	0.05661	0.00149	0.58975	0.01773	0.0716	0.00101	0.02186	0.00038	476	42	471	11	446	6	437	8	446	6	105.605
CX-24-073	105.33	211.67	2.00959	0.07551	0.00175	2.04862	0.05507	0.18627	0.00254	0.05341	0.00086	1082	32	1132	18	1101	14	1052	17	1082	32	98.2743
CX-24-074	181.35	212.84	1.17364	0.05123	0.00149	0.33044	0.01053	0.04394	0.00064	0.01355	0.00025	251	47	290	8	277	4	272	5	277	4	104.693
CX-24-075	39.1	43.5	1.11253	0.12147	0.00293	5.39469	0.25097	0.35461	0.00513	0.09961	0.00172	1978	62	1884	40	1957	24	1919	32	1978	62	101.073
CX-24-076	365.37	397.62	1.08827	0.05084	0.00136	0.2574	0.0067	0.03524	0.00049	0.01067	0.00018	234	35	233	5	223	3	215	4	223	3	104.484
CX-24-077	262.02	555.66	2.12068	0.073	0.00164	1.81738	0.03776	0.16753	0.00224	0.04974	0.00075	1014	22	1052	14	998	12	981	14	998	12	105.411
CX-24-078	124.18	142.72	1.1493	0.11109	0.00262	5.21118	0.21525	0.32594	0.00459	0.09142	0.0015	1817	54	1854	35	1819	22	1768	28	1817	54	99.89
CX-24-079	107.89	214.77	1.99064	0.1152	0.00258	5.80938	0.15284	0.33831	0.00456	0.09069	0.00139	1883	28	1948	23	1879	22	1755	26	1883	28	100.213
CX-24-080	78.81	101.17	1.28372	0.11167	0.00257	5.04032	0.17012	0.32621	0.00449	0.09256	0.00146	1827	41	1826	29	1820	22	1789	27	1827	41	100.385
CX-24-081	161.23	175.51	1.08857	0.05286	0.00247	0.32064	0.01965	0.04406	0.00081	0.01388	0.00039	323	106	282	15	278	5	279	8	278	5	101.439
CX-24-082	198.33	265.38	1.33807	0.06926	0.00162	1.48889	0.03754	0.14652	0.00199	0.04336	0.00067	906	30	926	15	881	11	858	13	881	11	105.108
CX-24-083	41.89	115.54	2.75818	0.13893	0.00537	7.20704	0.25966	0.37622	0.00524	0.10628	0.00134	2214	69	2137	32	2059	25	2041	24	2214	69	107.528
CX-24-084	65.45	104.4	1.59511	0.05261	0.0019	0.29087	0.01238	0.03967	0.00063	0.01179	0.00029	312	68	259	10	251	4	237	6	251	4	103.187
CX-24-085	77.47	134.82	1.74029	0.11994	0.00469	5.10128	0.18592	0.30847	0.00438	0.08842	0.0011	1955	72	1836	31	1733	22	1713	20	1955	72	112.81
CX-24-086	235.99	287.38	1.21776	0.04605	0.00216	0.14926	0.00664	0.02351	0.00034	0.00753	0.00012	#	#	141	6	150	2	152	2	150	2	94
CX-24-087	26.77	55.44	2.07097	0.12309	0.00292	6.69192	0.30319	0.36604	0.00519	0.10496	0.00193	2001	60	2072	40	2011	24	2017	35	2001	60	99.5027
CX-24-088	205.98	209.82	1.01864	0.06508	0.00158	1.12799	0.0312	0.11954	0.00164	0.03555	0.00055	777	35	767	15	728	9	706	11	728	9	105.357
CX-24-089	79.18	73.81	0.93218	0.11266	0.00266	5.50166	0.22019	0.32787	0.00458	0.09402	0.00148	1843	52	1901	34	1828	22	1816	27	1843	52	100.821
CX-24-090	146.72	245.49	1.67319	0.05018	0.00153	0.23686	0.00753	0.03286	0.00048	0.01019	0.00021	203	47	216	6	208	3	205	4	208	3	103.846
CX-24-091	348.04	1067.81	3.06807	0.06059	0.00139	0.92059	0.01881	0.10274	0.00138	0.03087	0.00048	625	22	663	10	630	8	615	9	630	8	105.238
CX-24-092	61	88.31	1.4477	0.06823	0.00236	1.32	0.08444	0.1353	0.00224	0.03935	0.00101	876	105	855	37	818	13	780	20	818	13	104.523
CX-24-093	353.5	261.65	0.74017	0.05153	0.00202	0.27958	0.01328	0.03719	0.00061	0.0117	0.00024	265	79	250	11	235	4	235	5	235	4	106.383
CX-24-094	122.98	211.45	1.71939	0.04956	0.00184	0.33145	0.01516	0.04534	0.00072	0.01267	0.00033	174	77	291	12	286	4	254	7	286	4	101.748
CX-24-095	132.61	111.42	0.840208	0.06815	0.00177	1.25949	0.04366	0.13187	0.00186	0.03941	0.00064	873	48	828	20	799	11	781	12	799	11	103.63
CX-24-096	41.04	74.48	1.81481	0.04791	0.00297	0.36016	0.03113	0.04653	0.00099	0.01467	0.00064	95	152	312	23	293	6	294	13	293	6	106.485
CX-24-097	180.84	224.88	1.24353	0.12304	0.00281	6.71953	0.20271	0.37926	0.00515	0.10887	0.00164	2001	34	2075	27	2073	24	2089	30	2001	34	96.5268
CX-24-098	123.4	1346.68	10.9131	0.07018	0.0016	1.60017	0.03296	0.15431	0.00206	0.03913	0.00073	934	22	970	13	925	12	776	14	925	12	104.865
CX-24-099	359.64	661.24	1.83862	0.05107	0.0016	0.23566	0.00788	0.03244	0.00048	0.0101	0.00022	244	50	215	6	206	3	203	4	206	3	104.369
CX-24-100	75.47	168.16	2.22817	0.05251	0.00213	0.33007	0.01691	0.0421	0.00071	0.01292	0.00041	308	86	290	13	266	4	259	8	266	4	109.023

## Sheet: CX-25
Analysis No.	Th(ppm)	U(ppm)	U/Th	Ratios								Ages (Ma)
				207Pb/206Pb		207Pb/235U		206Pb/238U		208Pb/232Th		207Pb/206Pb		207Pb/235U		206Pb/238U		208Pb/232Th		Preferred age(Ma)		Concordance(％)
					1σ		1σ		1σ		1σ		1σ		1σ		1σ		1σ		1σ
CX-25-001	75.95	69.23	0.911521	0.06538	0.00174	1.00489	0.0512	0.11017	0.00125	0.03385	0.00053	787	88	706	26	674	7	673	10	674	7	104.748
CX-25-002	273.68	314.71	1.14992	0.07034	0.00098	1.59909	0.03766	0.1611	0.00128	0.04618	0.00043	938	35	970	15	963	7	912	8	963	7	100.727
CX-25-003	34.61	56.56	1.63421	0.05373	0.00249	0.3917	0.02661	0.05238	0.00083	0.01628	0.00055	360	125	336	19	329	5	326	11	329	5	102.128
CX-25-004	389.08	447.78	1.15087	0.10286	0.00121	4.70371	0.09879	0.31565	0.00239	0.08407	0.0007	1676	28	1768	18	1768	12	1632	13	1676	28	94.7964
CX-25-005	203.77	178.88	0.877852	0.05432	0.00132	0.5309	0.01958	0.06792	0.00068	0.01949	0.00027	384	65	432	13	424	4	390	5	424	4	101.887
CX-25-006	74.08	436.36	5.89039	0.11574	0.00133	6.41685	0.13061	0.39851	0.00299	0.10115	0.00118	1891	26	2035	18	2162	14	1948	22	1891	26	87.4653
CX-25-007	113.61	256.69	2.2594	0.05607	0.00114	0.60948	0.01885	0.07395	0.00067	0.02184	0.00038	455	52	483	12	460	4	437	8	460	4	105
CX-25-008	251.15	261.41	1.04085	0.04899	0.0017	0.14892	0.00596	0.02109	0.00025	0.0062	0.00012	147	71	141	5	135	2	125	2	135	2	104.444
CX-25-009	307.4	782.89	2.54681	0.04791	0.00094	0.1911	0.00425	0.02792	0.00024	0.00813	0.00013	95	36	178	4	178	2	164	3	178	2	100
CX-25-010	122.84	171.74	1.39808	0.04803	0.00186	0.14708	0.00663	0.02167	0.00028	0.00633	0.00017	101	78	139	6	138	2	128	3	138	2	100.725
CX-25-011	102.78	659.23	6.41399	0.11121	0.00127	5.16595	0.08988	0.33783	0.00251	0.09138	0.00098	1819	21	1847	15	1876	12	1767	18	1819	21	96.9616
CX-25-012	61.32	57.96	0.945205	0.15803	0.0022	12.7323	0.69889	0.48996	0.00457	0.12386	0.00142	2435	81	2660	52	2571	20	2360	26	2435	81	94.7102
CX-25-013	118.78	75.25	0.633524	0.05479	0.00166	0.69505	0.03586	0.08837	0.00104	0.02479	0.00038	404	95	536	21	546	6	495	7	546	6	98.1685
CX-25-014	395.64	478.04	1.20827	0.04808	0.00115	0.18382	0.0051	0.02617	0.00025	0.00765	0.00011	103	47	171	4	167	2	154	2	167	2	102.395
CX-25-015	216.2	359.72	1.66383	0.04685	0.00186	0.17977	0.00858	0.02722	0.00035	0.00799	0.0002	42	79	168	7	173	2	161	4	173	2	97.1098
CX-25-016	204.31	944.57	4.62322	0.06766	0.00089	1.7468	0.03714	0.18141	0.00141	0.04999	0.00065	858	31	1026	14	1075	8	986	13	858	31	79.814
CX-25-017	91.63	225.55	2.46153	0.11111	0.00137	5.54935	0.149	0.35751	0.00282	0.09691	0.00113	1818	37	1908	23	1970	13	1870	21	1818	37	92.2843
CX-25-018	427.67	563.24	1.317	0.04677	0.00122	0.13946	0.00406	0.02094	0.00021	0.00575	9e-05	37	45	133	4	134	1	116	2	134	1	99.2537
CX-25-019	652.05	900.11	1.38043	0.12141	0.00136	5.89614	0.09189	0.33696	0.00249	0.09376	0.00073	1977	17	1961	14	1872	12	1811	13	1977	17	105.609
CX-25-020	3582.92	708.46	0.197733	0.05909	0.0015	0.25388	0.00805	0.03032	0.00032	0.00199	3e-05	570	50	230	7	193	2	40.2	0.6	193	2	119.171
CX-25-021	314.35	250.53	0.796978	0.17056	0.00195	12.935	0.30762	0.52459	0.00401	0.13844	0.00109	2563	29	2675	22	2719	17	2621	19	2563	29	94.2626
CX-25-022	172.5	284.52	1.64939	0.05623	0.00142	0.28547	0.00917	0.036	0.00037	0.01144	0.0002	461	53	255	7	228	2	230	4	228	2	111.842
CX-25-023	428.59	554.96	1.29485	0.05462	0.00087	0.56631	0.01207	0.07246	0.00059	0.02008	0.00021	397	33	456	8	451	4	402	4	451	4	101.109
CX-25-024	1395.51	520.77	0.373175	0.06057	0.00098	0.48534	0.01015	0.05615	0.00046	0.01376	0.00012	624	31	402	7	352	3	276	2	352	3	114.205
CX-25-025	100.51	487.25	4.84778	0.10246	0.00216	3.89327	0.07665	0.27557	0.00207	0.08027	0.00054	1669	40	1612	16	1569	10	1561	10	1669	40	106.373
CX-25-026	84.63	267.57	3.16164	0.11215	0.00135	5.49476	0.13038	0.34428	0.00267	0.08716	0.00097	1835	32	1900	20	1907	13	1689	18	1835	32	96.2244
CX-25-027	61.08	120.61	1.97462	0.08536	0.00134	3.01534	0.1138	0.25264	0.00224	0.06634	0.00094	1324	59	1412	29	1452	12	1298	18	1324	59	91.1846
CX-25-028	1321.04	2007.77	1.51984	0.13926	0.00155	4.10381	0.04841	0.20814	0.00153	0.02999	0.00023	2218	11	1655	10	1219	8	597	5	2218	11	181.952
CX-25-029	147.43	278.05	1.88598	0.05547	0.00119	0.47108	0.01425	0.05905	0.00055	0.01731	0.00029	431	51	392	10	370	3	347	6	370	3	105.946
CX-25-030	175.64	286.46	1.63095	0.11174	0.00136	5.60534	0.13973	0.3461	0.00271	0.0915	0.00087	1828	34	1917	21	1916	13	1770	16	1828	34	95.4071
CX-25-031	13.11	514.14	39.2174	0.06725	0.00091	1.50236	0.03176	0.15109	0.00119	0.04402	0.00143	846	31	931	13	907	7	871	28	907	7	102.646
CX-25-032	134.11	339.6	2.53225	0.14297	0.00167	7.94225	0.1747	0.38719	0.00297	0.10004	0.00098	2263	27	2224	20	2110	14	1927	18	2263	27	107.251
CX-25-033	159.3	242.29	1.52097	0.05652	0.00177	0.27168	0.01088	0.03377	0.0004	0.01074	0.00023	473	68	244	9	214	2	216	5	214	2	114.019
CX-25-034	182.49	462.04	2.53186	0.07089	0.00095	1.69458	0.03603	0.16676	0.00131	0.04222	0.00048	954	31	1006	14	994	7	836	9	994	7	101.207
CX-25-035	50.47	47.32	0.937587	0.06321	0.00196	1.07824	0.06583	0.12557	0.00159	0.03648	0.0007	715	109	743	32	763	9	724	14	763	9	97.3788
CX-25-036	149.7	388.5	2.59519	0.05373	0.00095	0.53234	0.01297	0.06984	0.00059	0.01919	0.00029	360	40	433	9	435	4	384	6	435	4	99.5402
CX-25-037	275.4	361.96	1.31431	0.05523	0.00101	0.58643	0.01534	0.07656	0.00067	0.02182	0.00027	422	43	469	10	476	4	436	5	476	4	98.5294
CX-25-038	223.15	441.07	1.97656	0.06752	0.001	1.22333	0.02869	0.12394	0.00101	0.0351	0.00041	854	35	811	13	753	6	697	8	753	6	107.703
CX-25-039	571.96	668.15	1.16818	0.04854	0.00115	0.15602	0.00416	0.02249	0.00021	0.00665	9e-05	126	45	147	4	143	1	134	2	143	1	102.797
CX-25-040	172.11	658.07	3.82354	0.06994	0.00088	1.48451	0.02574	0.1529	0.00117	0.03854	0.00045	927	23	924	11	917	7	764	9	917	7	100.763
CX-25-041	84.13	265.7	3.15821	0.1716	0.00203	9.45723	0.23588	0.36567	0.00287	0.09657	0.00108	2573	31	2383	23	2009	14	1863	20	2573	31	128.074
CX-25-042	732.62	772.04	1.05381	0.05288	0.001	0.25615	0.00572	0.0346	0.0003	0.01003	0.00012	324	35	232	5	219	2	202	2	219	2	105.936
CX-25-043	69.71	79.87	1.14575	0.06359	0.00146	1.23394	0.05612	0.13319	0.00138	0.03861	0.00061	728	79	816	26	806	8	766	12	806	8	101.241
CX-25-044	251.38	590.32	2.34832	0.11281	0.00131	5.5226	0.09951	0.34095	0.00258	0.09014	0.00081	1845	22	1904	15	1891	12	1744	15	1845	22	97.5674
CX-25-045	88.11	128.36	1.45682	0.06558	0.0013	1.28287	0.04852	0.14072	0.00134	0.03862	0.00058	793	63	838	22	849	8	766	11	849	8	98.7044
CX-25-046	125.23	206.33	1.64761	0.07275	0.00108	1.83601	0.05	0.17808	0.00148	0.04832	0.00056	1007	42	1058	18	1056	8	954	11	1056	8	95.3598
CX-25-047	295.46	851.34	2.88141	0.07349	0.0009	1.93614	0.03251	0.18671	0.00142	0.05079	0.00049	1027	22	1094	11	1104	8	1001	9	1027	22	93.0254
CX-25-048	70.61	136.07	1.92706	0.06586	0.00128	1.41099	0.05388	0.14525	0.00137	0.04034	0.00068	802	64	894	23	874	8	799	13	874	8	102.288
CX-25-049	153.62	149.68	0.974352	0.07302	0.00346	1.22261	0.05661	0.12143	0.00121	0.03667	0.00025	1015	98	811	26	739	7	728	5	739	7	109.743
CX-25-050	304.85	347.57	1.14013	0.04874	0.00147	0.18465	0.00659	0.0269	0.00029	0.00752	0.00014	135	64	172	6	171	2	151	3	171	2	100.585
CX-25-051	40.14	52.57	1.30967	0.09903	0.00196	4.22091	0.25613	0.28028	0.00304	0.07989	0.00139	1606	98	1678	50	1593	15	1553	26	1606	98	100.816
CX-25-052	302.51	448.3	1.48193	0.05084	0.00132	0.20518	0.00633	0.02773	0.00028	0.00927	0.00017	234	52	189	5	176	2	187	3	176	2	107.386
CX-25-053	131.62	1294.4	9.83437	0.07091	0.00085	1.47652	0.02154	0.14264	0.00108	0.0372	0.00047	955	18	921	9	860	6	738	9	860	6	107.093
CX-25-054	892.86	431.42	0.483189	0.04924	0.00131	0.18603	0.00579	0.02656	0.00027	0.00787	9e-05	159	54	173	5	169	2	158	2	169	2	102.367
CX-25-055	209.41	484.18	2.31211	0.31175	0.00355	29.7278	0.72906	0.66608	0.00517	0.14503	0.00133	3530	28	3478	24	3291	20	2737	23	3530	28	107.262
CX-25-056	419.1	213.95	0.510499	0.05124	0.0018	0.19841	0.00839	0.02608	0.00032	0.0082	0.00012	252	75	184	7	166	2	165	2	166	2	110.843
CX-25-057	267.47	770.98	2.88249	0.15982	0.00183	9.16813	0.16139	0.40125	0.00304	0.06862	0.00065	2454	20	2355	16	2175	14	1341	12	2454	20	112.828
CX-25-058	77.27	89.1	1.1531	0.20827	0.0038	4.08602	0.19885	0.1413	0.0016	0.09	0.00122	2892	64	1652	40	852	9	1742	23	852	9	193.897
CX-25-059	33.63	66.28	1.97086	0.10007	0.00547	3.55758	0.19103	0.25783	0.00265	0.07529	0.00053	1625	104	1540	43	1479	14	1467	10	1625	104	109.872
CX-25-060	275.97	313.77	1.13697	0.05425	0.00112	0.54301	0.01611	0.06926	0.00064	0.02005	0.00027	381	50	440	11	432	4	401	5	432	4	101.852
CX-25-061	309.59	401.18	1.29584	0.04764	0.00144	0.14948	0.00516	0.02194	0.00024	0.00689	0.00013	81	58	141	5	140	2	139	3	140	2	100.714
CX-25-062	1458.26	1156.09	0.792787	0.04701	0.00093	0.14931	0.00321	0.02195	0.00019	0.00655	7e-05	50	34	141	3	140	1	132	1	140	1	100.714
CX-25-063	476.53	802.32	1.68367	0.05389	0.00082	0.544	0.0104	0.07025	0.00057	0.02058	0.00022	366	28	441	7	438	3	412	4	438	3	100.685
CX-25-064	92.64	558.2	6.02547	0.07498	0.00096	1.94576	0.03755	0.17992	0.00141	0.05003	0.00066	1068	26	1097	13	1067	8	987	13	1067	8	100.094
CX-25-065	129.05	48.55	0.376211	0.06521	0.002	1.17474	0.0724	0.13016	0.00165	0.03634	0.00049	781	109	789	34	789	9	721	10	789	9	100
CX-25-066	31.47	49.33	1.56752	0.05308	0.00296	0.32815	0.02472	0.04529	0.0008	0.01359	0.00052	332	139	288	19	286	5	273	10	286	5	100.699
CX-25-067	359.9	102.12	0.283745	0.11234	0.00162	5.50317	0.21227	0.3206	0.00283	0.08414	0.0007	1838	57	1901	33	1793	14	1633	13	1838	57	102.51
CX-25-068	1097.88	1075.73	0.979825	0.07051	0.00088	1.5051	0.02409	0.14486	0.00111	0.0099	9e-05	943	20	932	10	872	6	199	2	872	6	106.881
CX-25-069	101.9	183.28	1.79863	0.11076	0.00147	5.33004	0.16243	0.32502	0.0027	0.08469	0.00091	1812	43	1874	26	1814	13	1643	17	1812	43	99.8897
CX-25-070	116.06	137.36	1.18353	0.1147	0.00159	5.93382	0.21254	0.3417	0.00294	0.09029	0.00096	1875	52	1966	31	1895	14	1747	18	1875	52	98.9446
CX-25-071	117.3	274.86	2.34322	0.06638	0.00107	1.4743	0.04218	0.14896	0.00128	0.04517	0.00065	818	45	920	17	895	7	893	13	895	7	102.793
CX-25-072	309.78	239.66	0.773646	0.05383	0.00157	0.27378	0.01007	0.03483	0.00038	0.01061	0.00016	364	63	246	8	221	2	213	3	221	2	111.312
CX-25-073	21.92	956.71	43.6455	0.05549	0.00082	0.57364	0.01061	0.07003	0.00056	0.01895	0.00078	432	27	460	7	436	3	379	15	436	3	105.505
CX-25-074	89.36	89.28	0.999105	0.04612	0.00239	0.28131	0.01891	0.04183	0.00066	0.01262	0.00035	4	116	252	15	264	4	253	7	264	4	95.4545
CX-25-075	76.27	577.72	7.57467	0.12021	0.00252	4.37194	0.08538	0.26377	0.00202	0.07559	0.00054	1959	38	1707	16	1509	10	1473	10	1959	38	129.821
CX-25-076	106.51	117.07	1.09915	0.06541	0.00138	1.34184	0.05504	0.12792	0.00126	0.03898	0.00055	788	70	864	24	776	7	773	11	776	7	111.34
CX-25-077	58.08	67.69	1.16546	0.06493	0.00197	1.30372	0.08125	0.12705	0.00159	0.03746	0.00085	772	111	847	36	771	9	743	17	771	9	109.857
CX-25-078	171.29	181.31	1.0585	0.05065	0.00144	0.32563	0.01212	0.04466	0.00048	0.01287	0.00021	225	66	286	9	282	3	258	4	282	3	101.418
CX-25-079	434.34	353.09	0.812935	0.06705	0.001	1.32306	0.03126	0.13418	0.00111	0.03781	0.00035	839	35	856	14	812	6	750	7	812	6	105.419
CX-25-080	894.7	990.32	1.10687	0.05565	0.00077	0.63641	0.01084	0.07809	0.00062	0.02182	0.0002	438	24	500	7	485	4	436	4	485	4	103.093
CX-25-081	95.41	268	2.80893	0.05114	0.0015	0.25648	0.00935	0.03344	0.00036	0.01013	0.00027	247	64	232	8	212	2	204	5	212	2	109.434
CX-25-082	399.81	275.79	0.689803	0.07566	0.00477	0.25435	0.01572	0.02438	0.0003	0.00733	6e-05	1086	130	230	13	155	2	148	1	155	2	148.387
CX-25-083	225.12	172.77	0.767457	0.0485	0.00186	0.26966	0.01324	0.03689	0.00048	0.01123	0.00021	124	88	242	11	234	3	226	4	234	3	103.419
CX-25-084	162.16	384.63	2.37192	0.17831	0.00209	12.9561	0.27912	0.4914	0.00383	0.12134	0.00113	2637	25	2676	20	2577	17	2315	20	2637	25	102.328
CX-25-085	66.74	61.81	0.926131	0.063	0.00176	1.17706	0.06417	0.11985	0.0014	0.03371	0.00057	708	97	790	30	730	8	670	11	730	8	108.219
CX-25-086	216.86	303.58	1.39989	0.17962	0.00213	13.1655	0.3213	0.49411	0.00391	0.12718	0.00113	2649	30	2692	23	2588	17	2420	20	2649	30	102.357
CX-25-087	52.35	130.7	2.49666	0.12688	0.00173	6.43252	0.22206	0.35106	0.00303	0.08939	0.00123	2055	49	2037	30	1940	14	1731	23	2055	49	105.928
CX-25-088	842.76	586.43	0.695845	0.05882	0.00114	0.31154	0.00739	0.03591	0.00032	0.00974	0.0001	560	36	275	6	227	2	196	2	227	2	121.145
CX-25-089	611.2	632.62	1.03505	0.05633	0.00093	0.56944	0.01261	0.06844	0.00058	0.01867	0.0002	465	34	458	8	427	3	374	4	427	3	107.26
CX-25-090	157.74	274.24	1.73856	0.0561	0.00114	0.59341	0.01746	0.06976	0.00064	0.02065	0.00031	456	49	473	11	435	4	413	6	435	4	108.736
CX-25-091	131.39	198.63	1.51176	0.05715	0.00125	0.70049	0.0238	0.08369	0.00081	0.02409	0.00037	497	58	539	14	518	5	481	7	518	5	104.054
CX-25-092	103.44	108.28	1.04679	0.13648	0.00186	8.20965	0.31013	0.3807	0.00332	0.1026	0.00113	2183	54	2254	34	2080	16	1974	21	2183	54	104.952
CX-25-093	87.85	336.24	3.82743	0.11545	0.00143	5.64234	0.12793	0.33411	0.00266	0.09311	0.00117	1887	29	1923	20	1858	13	1799	22	1887	29	101.561
CX-25-094	362.32	556.88	1.53698	0.04864	0.00108	0.23723	0.00628	0.03258	0.0003	0.0096	0.00014	131	45	216	5	207	2	193	3	207	2	104.348
CX-25-095	46.89	277.4	5.91597	0.11401	0.00145	5.62578	0.14498	0.329	0.00267	0.08927	0.00124	1864	35	1920	22	1834	13	1728	23	1864	35	101.636
CX-25-096	279.76	200.72	0.717472	0.0669	0.00119	1.29072	0.04018	0.13001	0.00117	0.03717	0.00039	835	50	842	18	788	7	738	8	788	7	106.853
CX-25-097	37.43	47.84	1.27812	0.13027	0.00209	8.23694	0.45717	0.39817	0.00397	0.10667	0.00151	2102	84	2257	50	2161	18	2049	28	2102	84	97.2698
CX-25-098	18.73	16.46	0.878804	0.06606	0.00358	1.43041	0.16792	0.12408	0.00248	0.03654	0.00116	808	217	902	70	754	14	725	23	754	14	119.629
CX-25-099	67.69	361.87	5.34599	0.05221	0.0013	0.25568	0.00781	0.03367	0.00034	0.00921	0.00024	295	51	231	6	213	2	185	5	213	2	108.451
CX-25-100	28.98	72.35	2.49655	0.1626	0.00225	11.5814	0.51982	0.47175	0.00432	0.11808	0.00178	2483	64	2571	42	2491	19	2256	32	2483	64	99.6788

## Sheet: CX-25-2
Analysis No.	Ratios								Ages (Ma)
	207Pb/235U		206Pb/238U		208Pb/232Th		207Pb/206Pb		207Pb/235U		206Pb/238U		208Pb/232Th		207Pb/206Pb		Preferred age(Ma)		Discordance (%)
		1σ		1σ		1σ		1σ		1σ		1σ		1σ		1σ		1σ
CX-25-2-001	0.1613	0.0085	0.02396	0.00038	0.00763	0.00019	0.0486	0.0026	151.3	7.5	152.6	2.4	153.6	3.7	150	100	152.6	2.4	0.9
CX-25-2-002	1.467	0.07	0.0945	0.0028	0.0389	0.0023	0.1096	0.0047	910	29	582	17	770	45	1804	79	582	17	56.4
CX-25-2-003	0.148	0.012	0.02059	0.00051	0.00643	0.00018	0.0529	0.0041	140	11	131.4	3.2	129.5	3.6	260	150	131.4	3.2	6.5
CX-25-2-004	0.868	0.034	0.0936	0.0039	0.02874	0.00052	0.0662	0.0025	634	19	576	23	573	10	803	79	576	23	10.1
CX-25-2-005	0.685	0.018	0.079	0.0011	0.02642	0.00057	0.0617	0.0015	527	11	490.7	6.6	527	11	662	54	490.7	6.6	7.4
CX-25-2-006	2.52	0.049	0.204	0.0033	0.0643	0.001	0.087	0.0014	1276	14	1196	18	1259	19	1360	31	1360	31	13.7
CX-25-2-007	0.1979	0.0082	0.02782	0.00035	0.00901	0.00021	0.051	0.0021	182.2	6.9	176.9	2.2	181.3	4.1	221	81	176.9	2.2	3
CX-25-2-008	0.402	0.04	0.0493	0.0017	0.0392	0.0017	0.0577	0.0056	340	29	310	11	776	34	450	200	310	11	9.7
CX-25-2-009	0.721	0.016	0.055	0.001	0.01722	0.00024	0.0913	0.0019	550.8	9.6	345.2	6.1	345.2	4.8	1451	38	345.2	6.1	59.6
CX-25-2-010	5.02	0.21	0.3055	0.0076	0.0851	0.0021	0.115	0.0045	1819	36	1717	38	1651	39	1864	70	1864	70	8.6
CX-25-2-011	0.32	0.016	0.04259	0.00076	0.01508	0.00037	0.0536	0.0028	281	12	268.8	4.7	302.5	7.3	320	100	268.8	4.7	4.5
CX-25-2-012	1.166	0.045	0.1209	0.0017	0.03945	0.00067	0.0677	0.0026	788	22	735.4	9.7	782	13	833	85	735.4	9.7	7.2
CX-25-2-013	0.246	0.013	0.03457	0.00057	0.01155	0.0004	0.0482	0.0025	222	10	219	3.6	232.8	7.9	153	98	219	3.6	1.4
CX-25-2-014	0.261	0.013	0.0344	0.00067	0.01042	0.00017	0.0526	0.0026	234	10	218.5	4.1	209.6	3.5	270	100	218.5	4.1	7.1
CX-25-2-015	1.249	0.03	0.1298	0.0025	0.04146	0.0007	0.0687	0.0014	821	13	789	14	821	14	886	42	789	14	4.1
CX-25-2-016	1.353	0.065	0.1411	0.0034	0.0436	0.001	0.0683	0.003	857	28	853	18	862	20	865	89	853	18	0.5
CX-25-2-017	0.261	0.025	0.0345	0.001	0.0132	0.0018	0.0517	0.0042	230	19	218.6	6.4	265	34	240	150	218.6	6.4	5.2
CX-25-2-018	13.84	0.19	0.5045	0.0058	0.199	0.01	0.194	0.0015	2736	13	2633	25	3660	170	2775	13	2775	13	5.4
CX-25-2-019	3.631	0.089	0.1739	0.005	0.02865	0.00077	0.1463	0.0021	1554	19	1034	27	571	15	2296	24	2296	24	122.1
CX-25-2-021	0.897	0.097	0.0895	0.0059	0.0339	0.0031	0.0691	0.0045	598	43	548	34	670	60	770	120	548	34	9.1
CX-25-2-022	12.08	0.21	0.4919	0.0056	0.1366	0.0025	0.1719	0.002	2609	16	2585	25	2593	43	2573	20	2573	20	0.5
CX-25-2-023	0.2003	0.0097	0.02787	0.00042	0.00891	0.00039	0.0517	0.0025	185.4	8.4	177.4	2.6	179.2	7.7	257	95	177.4	2.6	4.5
CX-25-2-025	0.243	0.018	0.03424	0.0007	0.0115	0.00037	0.0489	0.0036	215	15	217	4.3	231.1	7.5	190	130	217	4.3	0.9
CX-25-2-026	5.6	0.15	0.3159	0.0066	0.1501	0.0089	0.1256	0.0018	1912	22	1769	32	2840	160	2043	24	2043	24	15.5
CX-25-2-027	1.439	0.078	0.1418	0.0036	0.044	0.0021	0.0729	0.0028	890	21	854	20	870	40	962	68	854	20	4.2
CX-25-2-028	3.89	0.13	0.206	0.0099	0.0456	0.0033	0.1367	0.0077	1611	26	1207	53	901	63	2178	96	2178	96	80.4
CX-25-2-029	12.04	0.16	0.4824	0.0052	0.1337	0.0014	0.176	0.002	2611	12	2536	23	2536	25	2615	19	2615	19	3.1
CX-25-2-030	10.73	0.25	0.4587	0.0066	0.1315	0.002	0.1652	0.0035	2498	21	2436	29	2496	35	2502	36	2502	36	2.7
CX-25-2-031	0.576	0.029	0.0696	0.001	0.02303	0.00059	0.0591	0.0028	465	18	433.8	6.1	460	12	535	95	433.8	6.1	7.2
CX-25-2-032	5.17	0.1	0.3195	0.0041	0.0912	0.0022	0.1167	0.0021	1851	17	1786	20	1763	41	1898	34	1898	34	6.3
CX-25-2-033	1.159	0.065	0.1221	0.0023	0.0386	0.0011	0.0688	0.004	789	31	744	13	766	21	840	120	744	13	6
CX-25-2-034	11.34	0.17	0.4718	0.0069	0.115	0.0033	0.1708	0.0015	2550	14	2488	30	2197	60	2567	14	2567	14	3.2
CX-25-2-035	3.491	0.06	0.1753	0.0028	0.05606	0.00075	0.1422	0.0015	1526	13	1041	16	1102	14	2252	18	2252	18	116.3
CX-25-2-036	1.898	0.055	0.174	0.0027	0.0558	0.0014	0.0783	0.002	1080	20	1033	15	1097	27	1141	53	1141	53	10.5
CX-25-2-037	1.204	0.047	0.1245	0.0019	0.03824	0.00075	0.0697	0.0028	817	22	757	11	758	15	891	82	757	11	7.9
CX-25-2-038	10.42	0.41	0.381	0.011	0.1044	0.0032	0.1987	0.0074	2466	37	2080	50	2006	59	2826	61	2826	61	35.9
CX-25-2-039	1.285	0.049	0.1361	0.002	0.04124	0.00074	0.069	0.0024	843	22	822	11	817	14	880	76	822	11	2.6
CX-25-2-040	4.84	0.1	0.3051	0.0037	0.0947	0.0023	0.1142	0.0021	1788	17	1717	18	1828	41	1867	34	1867	34	8.7
CX-25-2-041	1.203	0.047	0.1204	0.0016	0.03808	0.00058	0.0733	0.0032	800	22	732.8	9.5	755	11	1025	90	732.8	9.5	9.2
CX-25-2-042	0.711	0.038	0.0806	0.0019	0.0282	0.0012	0.0656	0.004	548	21	500	11	562	23	780	130	500	11	9.6
CX-25-2-043	0.423	0.023	0.05392	0.00086	0.01901	0.00072	0.0579	0.0033	355	17	338.5	5.3	380	14	440	110	338.5	5.3	4.9
CX-25-2-044	0.583	0.036	0.0718	0.0016	0.02401	0.00069	0.0596	0.0035	467	24	447.1	9.4	480	14	590	130	447.1	9.4	4.5
CX-25-2-045	1.225	0.049	0.1351	0.0025	0.04048	0.00095	0.0681	0.0028	821	23	816	14	802	18	855	83	816	14	0.6
CX-25-2-046	10.99	0.29	0.46	0.01	0.1194	0.0037	0.1779	0.0028	2525	25	2444	46	2274	67	2636	26	2636	26	7.9
CX-25-2-047	2.187	0.087	0.1527	0.0032	0.0538	0.003	0.1071	0.0034	1178	28	916	18	1059	57	1751	62	916	18	28.6
CX-25-2-048	0.1361	0.0079	0.01862	0.00044	0.00635	0.00019	0.053	0.0031	129.1	7	118.9	2.8	127.8	3.9	340	120	118.9	2.8	8.6
CX-25-2-049	3.041	0.05	0.2126	0.0035	0.0571	0.0012	0.1065	0.0013	1416	12	1242	19	1123	22	1737	23	1737	23	39.9
CX-25-2-050	4.33	0.14	0.2886	0.0058	0.0848	0.0031	0.1094	0.0031	1697	26	1634	29	1644	57	1797	46	1797	46	10
CX-25-2-051	1.65	0.11	0.1294	0.0076	0.0326	0.0026	0.0919	0.0058	986	43	784	44	648	51	1480	110	784	44	25.8
CX-25-2-052	2.75	0.37	0.143	0.0092	0.0337	0.0049	0.134	0.013	1319	97	860	51	669	96	2140	160	860	51	53.4
CX-25-2-053	0.627	0.016	0.0739	0.0012	0.0231	0.00052	0.0625	0.0015	496.7	9.7	459.4	7	461	10	695	51	459.4	7	8.1
CX-25-2-054	0.199	0.014	0.02642	0.00047	0.00888	0.00027	0.0559	0.0037	183	11	168.1	2.9	178.7	5.5	340	130	168.1	2.9	8.9
CX-25-2-055	4.91	0.13	0.3048	0.0045	0.0905	0.0018	0.1159	0.0031	1802	23	1717	23	1751	33	1890	50	1890	50	10.1
CX-25-2-056	0.452	0.051	0.0475	0.0012	0.01485	0.00062	0.066	0.0042	351	19	299.1	7.2	298	12	680	120	299.1	7.2	17.4
CX-25-2-057	1.146	0.035	0.1159	0.0019	0.0388	0.0012	0.0716	0.0021	775	16	707	11	774	22	970	61	707	11	9.6
CX-25-2-058	1.493	0.031	0.1534	0.0018	0.0418	0.0018	0.0705	0.0014	924	13	920	10	829	35	950	38	920	10	0.4
CX-25-2-059	1.98	0.22	0.1228	0.0063	0.0378	0.0027	0.125	0.014	1125	80	745	36	748	53	1890	220	745	36	51
CX-25-2-060	5.471	0.062	0.3419	0.0027	0.0993	0.0019	0.117	0.0013	1895.6	9.6	1896	13	1912	36	1917	20	1917	20	1.1
CX-25-2-061	0.981	0.034	0.1027	0.0025	0.02576	0.00072	0.0726	0.0026	691	17	630	14	514	14	1000	73	630	14	9.7
CX-25-2-062	0.347	0.011	0.04394	0.00056	0.01399	0.00032	0.0586	0.0019	302.8	8.4	277.2	3.5	280.8	6.3	546	70	277.2	3.5	9.2
CX-25-2-063	0.74	0.079	0.0537	0.0014	0.0324	0.0032	0.1022	0.0096	552	45	337	8.5	644	63	1630	170	337	8.5	63.8
CX-25-2-064	0.325	0.014	0.04213	0.00063	0.01536	0.00075	0.0565	0.0024	286	10	266	3.9	308	15	446	89	266	3.9	7.5
CX-25-2-065	10.59	0.16	0.4446	0.0055	0.1162	0.002	0.175	0.0023	2487	14	2370	24	2221	37	2602	22	2602	22	9.8
CX-25-2-066	1.09	0.048	0.1206	0.0017	0.04004	0.00078	0.0658	0.0026	748	23	734.7	9.7	793	15	803	81	734.7	9.7	1.8
CX-25-2-067	0.596	0.017	0.0754	0.00077	0.0241	0.00061	0.0593	0.0018	476	11	468.6	4.6	481	12	552	65	468.6	4.6	1.6
CX-25-2-068	6.01	0.47	0.1547	0.005	0.0859	0.0037	0.281	0.019	1933	68	925	27	1660	70	3300	110	925	27	109
CX-25-2-069	7.03	0.14	0.3399	0.0049	0.0957	0.0035	0.1541	0.0025	2117	18	1888	24	1844	65	2389	28	2389	28	26.5
CX-25-2-070	4.783	0.048	0.3002	0.0027	0.09035	0.00077	0.1173	0.0011	1782.4	8.5	1692	13	1748	14	1920	16	1920	16	13.5
CX-25-2-071	1.365	0.068	0.1324	0.0025	0.03933	0.00082	0.0749	0.0032	879	28	801	14	779	16	1028	94	801	14	9.7
CX-25-2-072	4.84	0.7	0.265	0.02	0.0251	0.0067	0.15	0.016	1790	130	1510	100	500	130	2290	200	2290	200	51.7
CX-25-2-073	1.105	0.03	0.117	0.0012	0.03774	0.00049	0.0685	0.0017	754	15	713.8	6.7	748.8	9.5	868	52	713.8	6.7	5.6
CX-25-2-074	2.139	0.084	0.1532	0.0047	0.072	0.0031	0.1038	0.0035	1159	27	919	26	1405	58	1685	62	919	26	26.1
CX-25-2-075	5.24	0.21	0.3198	0.006	0.0907	0.0027	0.1188	0.0035	1858	33	1801	33	1755	50	1927	55	1927	55	7
CX-25-2-076	1.782	0.075	0.1592	0.0034	0.0522	0.0016	0.0807	0.003	1035	27	952	19	1028	30	1236	75	952	19	8.7
CX-25-2-077	2.757	0.074	0.154	0.0031	0.04946	0.00074	0.1306	0.002	1343	20	924	17	976	14	2110	27	924	17	45.3
CX-25-2-078	1.421	0.068	0.1364	0.0026	0.0422	0.0014	0.0779	0.004	898	28	824	15	834	27	1120	100	824	15	9
CX-25-2-079	5.04	0.11	0.3299	0.0035	0.0927	0.0014	0.113	0.0024	1831	18	1837	17	1790	26	1844	38	1844	38	0.4
CX-25-2-080	0.584	0.014	0.0685	0.0011	0.02244	0.00065	0.0628	0.0014	465.2	9.1	427.3	6.4	448	13	691	48	427.3	6.4	8.9
CX-25-2-081	0.645	0.04	0.0735	0.002	0.02356	0.00084	0.0619	0.0027	491	19	457	12	470	17	579	87	457	12	7.4
CX-25-2-082	0.339	0.014	0.04625	0.00085	0.01641	0.0005	0.0531	0.0021	294	11	291.4	5.2	328.9	9.8	301	79	291.4	5.2	0.9
CX-25-2-083	9.97	0.37	0.438	0.018	0.1129	0.0048	0.1642	0.0033	2404	27	2302	68	2155	86	2493	32	2493	32	8.3
CX-25-2-084	0.586	0.042	0.0704	0.0023	0.02233	0.00085	0.0617	0.0044	465	27	438	14	446	17	580	150	438	14	6.2
CX-25-2-085	5.9	0.27	0.271	0.011	0.0848	0.0038	0.1521	0.0041	1968	40	1545	55	1645	72	2371	48	2371	48	53.5
CX-25-2-086	0.498	0.012	0.0648	0.0012	0.01969	0.00031	0.0561	0.0013	409.8	8.1	404.6	7.1	394.1	6.2	430	50	404.6	7.1	1.3
CX-25-2-087	0.546	0.061	0.0678	0.0022	0.0227	0.001	0.0572	0.0067	434	39	424	13	453	21	370	210	424	13	2.4
CX-25-2-088	0.327	0.031	0.0421	0.0013	0.0164	0.0012	0.0565	0.0056	277	24	265.6	8	329	24	310	180	265.6	8	4.3
CX-25-2-089	5.01	0.21	0.3112	0.0087	0.0783	0.0048	0.116	0.0052	1816	36	1746	43	1522	89	1913	72	1913	72	9.6
CX-25-2-090	16.08	0.34	0.43	0.011	0.1152	0.0037	0.2585	0.0055	2879	20	2308	47	2203	66	3241	35	3241	35	40.4
CX-25-2-091	5.204	0.099	0.3243	0.005	0.0888	0.0016	0.1195	0.0022	1852	16	1809	25	1719	29	1953	32	1953	32	8
CX-25-2-092	5.09	0.15	0.2555	0.0037	0.0807	0.0021	0.1421	0.0031	1838	25	1471	19	1567	39	2246	38	2246	38	52.7
CX-25-2-093	5.32	0.13	0.3142	0.0043	0.098	0.0034	0.1173	0.0023	1871	22	1764	21	1888	63	1913	37	1913	37	8.4
CX-25-2-094	7.03	0.2	0.3854	0.0096	0.0969	0.0035	0.1311	0.0022	2095	21	2090	42	1864	66	2103	28	2103	28	0.6
CX-25-2-095	0.262	0.024	0.03381	0.00091	0.01077	0.00043	0.0532	0.0035	227	14	214.3	5.6	216.4	8.6	250	110	214.3	5.6	5.9
CX-25-2-096	9.23	0.15	0.4134	0.0082	0.0492	0.0026	0.1632	0.0015	2359	15	2225	37	968	50	2489	15	2489	15	11.9
CX-25-2-097	1.781	0.06	0.1433	0.0024	0.0514	0.0012	0.0927	0.0039	1041	23	863	13	1013	24	1494	77	863	13	20.6
CX-25-2-098	5.63	0.17	0.2795	0.0056	0.0769	0.0026	0.1433	0.0027	1923	26	1588	28	1495	49	2270	32	2270	32	42.9
CX-25-2-099	0.567	0.027	0.0702	0.0011	0.02223	0.0006	0.0588	0.0029	456	17	437.2	6.6	444	12	491	99	437.2	6.6	4.3
CX-25-2-100	0.345	0.037	0.0432	0.0017	0.0141	0.001	0.0563	0.0068	298	28	273	10	283	21	370	240	273	10	9.2
CX-25-2-101	4.88	0.34	0.274	0.018	0.0582	0.0039	0.128	0.0049	1775	44	1551	86	1141	75	2070	70	2070	70	33.5
CX-25-2-102	0.264	0.015	0.03485	0.00068	0.01113	0.00032	0.0575	0.0033	240	12	220.8	4.3	223.8	6.4	510	120	220.8	4.3	8.7
CX-25-2-103	0.513	0.013	0.0656	0.0013	0.02089	0.00031	0.0567	0.0012	420.1	8.8	409.7	7.7	417.9	6.2	471	48	409.7	7.7	2.5
CX-25-2-104	12.59	0.6	0.514	0.027	0.0465	0.0043	0.1717	0.0027	2612	34	2608	87	914	82	2566	26	2566	26	1.6
CX-25-2-105	3.87	0.11	0.1957	0.0043	0.0799	0.0017	0.1379	0.002	1608	24	1154	24	1557	32	2202	25	2202	25	90.8
CX-25-2-106	1.19	0.051	0.1202	0.0018	0.03651	0.00068	0.072	0.0032	784	23	732	11	725	13	904	86	732	11	7.1
CX-25-2-107	1.253	0.064	0.1231	0.0023	0.03728	0.00091	0.0749	0.004	812	29	748	13	741	18	980	110	748	13	8.6
CX-25-2-108	0.2523	0.0087	0.03324	0.00062	0.01119	0.00022	0.0548	0.0018	227.9	7.2	210.7	3.9	225.2	4.4	386	70	210.7	3.9	8.2
CX-25-2-109	1.603	0.042	0.1599	0.0025	0.04952	0.00092	0.0727	0.0019	969	16	956	14	977	18	989	52	956	14	1.4
CX-25-2-110	1.17	0.088	0.1275	0.0033	0.0397	0.0014	0.0661	0.0051	776	43	774	18	789	27	710	160	774	18	0.3
CX-25-2-111	0.287	0.019	0.0404	0.001	0.01415	0.00049	0.0501	0.0035	253	15	255.3	6.2	283.9	9.7	240	130	255.3	6.2	0.9
CX-25-2-112	7.98	0.81	0.49	0.06	0.128	0.016	0.1266	0.0021	2087	41	2210	130	2220	170	2052	29	2052	29	7.1
CX-25-2-113	1.091	0.036	0.1144	0.0023	0.03426	0.00066	0.0706	0.0021	745	18	698	14	681	13	937	63	698	14	6.7
CX-25-2-114	1.708	0.041	0.1554	0.0026	0.04609	0.00073	0.0794	0.0017	1010	15	932	14	911	14	1158	43	932	14	8.4
CX-25-2-115	0.251	0.034	0.0199	0.0011	0.0081	0.00059	0.088	0.01	212	25	126.8	6.6	163	12	1070	240	126.8	6.6	67.2
CX-25-2-116	2.986	0.09	0.1752	0.0047	0.0507	0.0022	0.1237	0.0034	1402	23	1040	26	999	42	2011	48	2011	48	93.4
CX-25-2-117	9.58	0.19	0.4366	0.0073	0.1252	0.0026	0.162	0.0027	2396	18	2334	32	2382	46	2471	28	2471	28	5.9
CX-25-2-118	1.309	0.046	0.1331	0.0021	0.03842	0.00089	0.0719	0.0027	851	21	805	12	762	17	928	79	805	12	5.7
CX-25-2-119	0.29	0.011	0.04071	0.00062	0.01279	0.00023	0.0517	0.0019	257.4	8.2	257.2	3.8	256.9	4.6	238	73	257.2	3.8	0.1
CX-25-2-120	0.248	0.013	0.03304	0.00073	0.01072	0.00033	0.0528	0.0029	223	11	209.5	4.6	215.4	6.6	320	110	209.5	4.6	6.4
CX-25-2-121	1.89	0.1	0.0929	0.0036	0.01786	0.00041	0.1399	0.0048	1060	30	572	21	357.7	8.1	2206	42	572	21	85.3
CX-25-2-122	0.846	0.022	0.0717	0.0014	0.02563	0.00037	0.0836	0.0019	622	12	446.3	8.7	511.4	7.3	1282	43	446.3	8.7	39.4
CX-25-2-123	2.087	0.043	0.1755	0.0033	0.04795	0.00068	0.0868	0.0011	1146	14	1044	18	946	13	1358	24	1358	24	30.1
CX-25-2-124	1.168	0.061	0.118	0.0027	0.0359	0.0011	0.0717	0.0039	786	29	718	15	713	22	950	110	718	15	9.5
CX-25-2-125	2.26	0.17	0.1918	0.0081	0.051	0.003	0.0868	0.0057	1171	48	1139	42	1004	57	1240	120	1240	120	8.9
CX-25-2-126	5.23	0.15	0.328	0.011	0.0756	0.0037	0.1154	0.0022	1846	23	1790	30	1467	70	1884	35	1884	35	5.3
CX-25-2-127	5.89	0.81	0.392	0.061	0.071	0.012	0.1154	0.0018	1822	70	1910	190	1290	160	1883	30	1883	30	1.4
CX-25-2-128	5.83	0.21	0.2536	0.0079	0.0821	0.0021	0.1652	0.0024	1926	28	1451	40	1593	40	2506	23	2506	23	72.7
CX-25-2-129	6.92	0.17	0.3857	0.0072	0.1133	0.0038	0.1299	0.0028	2096	21	2099	33	2165	69	2090	38	2090	38	0.4
CX-25-2-130	11.42	0.27	0.4501	0.008	0.0847	0.0032	0.188	0.0033	2556	22	2395	35	1655	56	2733	26	2733	26	14.1
CX-25-2-131	0.313	0.013	0.04068	0.00092	0.01194	0.00027	0.055	0.002	276.9	9.8	256.9	5.7	239.8	5.4	400	77	256.9	5.7	7.8
CX-25-2-132	0.226	0.026	0.0294	0.001	0.00968	0.00041	0.0576	0.0068	202	22	186.7	6.5	194.7	8.1	300	210	186.7	6.5	8.2
CX-25-2-133	0.583	0.02	0.0401	0.0015	0.0096	0.00017	0.1049	0.0026	466	13	253.2	9.4	193.2	3.3	1723	44	253.2	9.4	84
CX-25-2-134	1.398	0.04	0.1443	0.0022	0.04519	0.00093	0.0711	0.0019	893	17	868	12	893	18	950	56	868	12	2.9
CX-25-2-135	1.263	0.048	0.1299	0.0022	0.03804	0.00096	0.0713	0.0027	826	21	786	13	754	19	936	78	786	13	5.1
CX-25-2-136	1.841	0.085	0.166	0.0045	0.0455	0.0019	0.0802	0.0034	1055	30	988	25	902	36	1186	84	988	25	6.8
CX-25-2-137	0.201	0.022	0.02541	0.00092	0.00827	0.00053	0.0552	0.0062	186	19	161.7	5.8	167	11	370	220	161.7	5.8	15
CX-25-2-138	5.11	0.28	0.316	0.012	0.0807	0.0066	0.1178	0.0054	1843	46	1762	60	1550	120	1889	80	1889	80	7.2
CX-25-2-140	0.683	0.058	0.0474	0.0016	0.021	0.0013	0.1047	0.0097	522	35	298.3	9.6	420	26	1590	180	298.3	9.6	75
CX-25-2-141	0.25	0.016	0.03339	0.00093	0.01052	0.00047	0.053	0.0033	229	13	211.7	5.8	211.6	9.3	360	130	211.7	5.8	8.2
CX-25-2-142	4.87	0.12	0.3122	0.0068	0.0911	0.0014	0.1145	0.0021	1797	20	1753	34	1763	26	1866	33	1866	33	6.4
CX-25-2-143	0.616	0.021	0.0508	0.0015	0.02011	0.00079	0.0854	0.002	486	14	319.2	9.2	402	16	1323	45	319.2	9.2	52.3
CX-25-2-144	8.89	0.66	0.443	0.034	0.069	0.0071	0.141	0.01	2322	68	2360	150	1350	130	2280	140	2280	140	3.4
CX-25-2-145	2.2	1.8	0.168	0.066	0.071	0.019	0.127	0.083	1050	660	980	350	1370	370	900	1500	980	350	7.1
CX-25-2-146	4.33	0.56	0.286	0.021	0.085	0.011	0.104	0.013	1690	100	1620	100	1650	210	1680	220	1680	220	3.7
CX-25-2-147	1.32	0.11	0.1281	0.0032	0.0409	0.0015	0.0804	0.0065	850	49	777	18	810	30	1190	150	777	18	9.4
CX-25-2-148	0.278	0.031	0.0372	0.0016	0.0113	0.00066	0.0561	0.0069	253	23	235	10	227	13	400	220	235	10	7.7
CX-25-2-149	0.316	0.014	0.04206	0.00091	0.01277	0.00034	0.0541	0.0025	278	11	265.5	5.6	256.4	6.8	352	92	265.5	5.6	4.7
CX-25-2-150	0.327	0.029	0.0365	0.0014	0.01212	0.00044	0.0607	0.0063	289	22	230.9	8.7	243.5	8.8	670	200	230.9	8.7	25.2

## Sheet: CX-30
Analysis No.	Th(ppm)	U(ppm)	U/Th	Ratios								Ages (Ma)
				207Pb/206Pb		207Pb/235U		206Pb/238U		208Pb/232Th		207Pb/206Pb		207Pb/235U		206Pb/238U		208Pb/232Th		Preferred age(Ma)		Concordance(％)
					1σ		1σ		1σ		1σ		1σ		1σ		1σ		1σ		1σ
CX-30-001	464.53	625.59	1.34672	0.19375	0.00423	13.3536	0.32182	0.49008	0.00662	0.1249	0.00185	2774	22	2705	23	2571	29	2379	33	2774	22	107.896
CX-30-002	106.82	512.32	4.79611	0.05505	0.00128	0.53626	0.01103	0.06942	0.00094	0.02079	0.00037	414	23	436	7	433	6	416	7	433	6	100.693
CX-30-003	284.94	229.94	0.806977	0.11444	0.00252	5.42658	0.12877	0.33761	0.00457	0.09138	0.00132	1871	24	1889	20	1875	22	1767	24	1871	24	99.7867
CX-30-004	109.52	116.12	1.06026	0.11192	0.00257	5.88389	0.22273	0.3582	0.00501	0.09718	0.00153	1831	48	1959	33	1974	24	1875	28	1831	48	92.7558
CX-30-005	107.48	144.9	1.34816	0.1142	0.00255	5.42981	0.15295	0.34244	0.00468	0.08864	0.00135	1867	31	1890	24	1898	22	1717	25	1867	31	98.3667
CX-30-006	171.76	398.76	2.32161	0.15662	0.00341	9.63734	0.19635	0.44117	0.00592	0.1114	0.00163	2419	18	2401	19	2356	26	2135	30	2419	18	102.674
CX-30-007	147.42	271.03	1.83849	0.12767	0.00293	5.2765	0.18824	0.30984	0.00434	0.08279	0.00141	2066	43	1865	30	1740	21	1608	26	2066	43	118.736
CX-30-008	65.27	266.48	4.08273	0.11442	0.00252	5.35997	0.1213	0.33529	0.00453	0.0835	0.00133	1871	22	1878	19	1864	22	1621	25	1871	22	100.376
CX-30-009	96.24	575.1	5.97569	0.11475	0.00254	4.69752	0.11513	0.28916	0.00392	0.07927	0.00139	1876	25	1767	21	1637	20	1542	26	1876	25	114.6
CX-30-010	158.57	234.06	1.47607	0.12051	0.00266	5.80844	0.13817	0.33798	0.00457	0.09036	0.00134	1964	24	1948	21	1877	22	1749	25	1964	24	104.635
CX-30-011	360.05	671.47	1.86494	0.06501	0.00145	1.15039	0.02157	0.12644	0.0017	0.03737	0.00055	775	19	777	10	768	10	742	11	768	10	101.172
CX-30-012	346.82	1189.13	3.42867	0.06412	0.00144	0.95864	0.0186	0.10607	0.00143	0.01864	0.00031	746	20	683	10	650	8	373	6	650	8	105.077
CX-30-013	274.78	448.38	1.63178	0.05607	0.00132	0.53577	0.0114	0.06859	0.00094	0.02032	0.00032	455	24	436	8	428	6	407	6	428	6	101.869
CX-30-014	393.84	584.83	1.48494	0.05227	0.0013	0.31899	0.00726	0.04316	0.0006	0.01374	0.00022	297	28	281	6	272	4	276	4	272	4	103.309
CX-30-015	165.39	245.58	1.48485	0.15938	0.00349	10.4183	0.24204	0.46198	0.00623	0.12241	0.00179	2449	22	2473	22	2448	27	2334	32	2449	22	100.041
CX-30-016	245.06	228.33	0.931731	0.07294	0.00167	1.72842	0.042	0.17082	0.00233	0.04925	0.00073	1012	28	1019	16	1017	13	972	14	1017	13	99.5084
CX-30-017	133.29	201.85	1.51437	0.05819	0.00154	0.59127	0.01795	0.07181	0.00102	0.02124	0.00038	537	42	472	11	447	6	425	8	447	6	105.593
CX-30-018	185.66	443.15	2.38689	0.07325	0.00164	1.68425	0.03463	0.1639	0.00221	0.04595	0.0007	1021	21	1003	13	978	12	908	14	978	12	102.556
CX-30-019	193.88	218.41	1.12652	0.08003	0.00183	2.07209	0.05197	0.17966	0.00245	0.05416	0.00081	1198	28	1140	17	1065	13	1066	16	1198	28	112.488
CX-30-020	102.62	354.41	3.45362	0.1134	0.00252	6.04391	0.16456	0.36374	0.00495	0.11322	0.00189	1855	30	1982	24	2000	23	2168	34	1855	30	92.75
CX-30-021	380.87	405.11	1.06364	0.05675	0.00153	0.619	0.01991	0.07697	0.0011	0.02061	0.00037	482	46	489	12	478	7	412	7	478	7	102.301
CX-30-022	138.24	100.2	0.724826	0.11227	0.00255	5.1059	0.1628	0.32568	0.00449	0.08902	0.00133	1836	38	1837	27	1817	22	1724	25	1836	38	101.046
CX-30-023	109.31	157.28	1.43884	0.17129	0.00378	11.5112	0.31287	0.48148	0.00654	0.13257	0.00198	2570	28	2565	25	2534	28	2516	35	2570	28	101.421
CX-30-024	101.18	499.25	4.93428	0.12552	0.00275	6.21908	0.12082	0.35316	0.00474	0.1016	0.00154	2036	17	2007	17	1950	23	1956	28	2036	17	104.41
CX-30-025	1140.44	1156.75	1.0143	0.16003	0.00352	8.89865	0.19918	0.40282	0.00543	0.08872	0.0013	2456	20	2328	20	2182	25	1718	24	2456	20	112.557
CX-30-026	62.02	79.84	1.28733	0.16442	0.00368	11.2043	0.39559	0.46897	0.00648	0.12195	0.0019	2502	41	2540	33	2479	28	2326	34	2502	41	100.928
CX-30-027	641.57	565.88	0.882024	0.05757	0.00143	0.58511	0.015	0.0717	0.001	0.02156	0.00034	513	32	468	10	446	6	431	7	446	6	104.933
CX-30-028	183.2	416.16	2.27162	0.05251	0.00133	0.30144	0.00709	0.04102	0.00057	0.01234	0.00022	308	29	268	6	259	4	248	4	259	4	103.475
CX-30-029	57.56	335.71	5.83235	0.16035	0.00351	10.61	0.22585	0.46882	0.0063	0.12568	0.00197	2459	19	2490	20	2478	28	2393	35	2459	19	99.2333
CX-30-030	160.49	227.48	1.41741	0.05225	0.00255	0.32011	0.02073	0.04353	0.00082	0.01318	0.00044	296	114	282	16	275	5	265	9	275	5	102.545
CX-30-031	166.68	263.13	1.57865	0.05103	0.00142	0.26543	0.00745	0.03802	0.00054	0.01166	0.00022	242	39	239	6	241	3	234	4	241	3	99.1701
CX-30-032	364.84	614.82	1.68518	0.05674	0.00132	0.57007	0.01158	0.0728	0.00099	0.02175	0.00034	481	23	458	7	453	6	435	7	453	6	101.104
CX-30-033	92.14	84.13	0.913067	0.07166	0.00221	1.26419	0.06685	0.12847	0.00202	0.03696	0.00074	976	82	830	30	779	12	734	14	779	12	106.547
CX-30-034	380.57	869.14	2.28378	0.15501	0.00345	9.54092	0.27496	0.44491	0.00607	0.1911	0.00339	2402	31	2391	26	2373	27	3535	58	2402	31	101.222
CX-30-035	131.83	281.37	2.13434	0.0662	0.00153	1.22549	0.02866	0.13287	0.00181	0.03939	0.00063	813	27	812	13	804	10	781	12	804	10	100.995
CX-30-036	72.44	342.09	4.72239	0.21571	0.00483	16.6983	0.64465	0.56753	0.0079	0.1584	0.00288	2949	44	2918	37	2898	32	2972	50	2949	44	101.76
CX-30-037	189.12	435.32	2.30182	0.14877	0.00401	8.76103	0.20295	0.42712	0.00588	0.11985	0.00157	2332	47	2313	21	2293	27	2288	28	2332	47	101.701
CX-30-038	154.64	168.18	1.08756	0.06701	0.00161	1.29696	0.0364	0.13598	0.00188	0.03956	0.00062	838	36	844	16	822	11	784	12	822	11	102.676
CX-30-039	80.89	490.26	6.06082	0.25602	0.00579	16.1214	0.68959	0.46908	0.00664	1.20491	0.02087	3222	50	2884	41	2480	29	15982	191	3222	50	129.919
CX-30-040	38.67	82.46	2.1324	0.05062	0.00389	0.27271	0.02044	0.03907	0.00065	0.01231	0.00018	224	176	245	16	247	4	247	4	247	4	99.1903
CX-30-041	101.9	211.71	2.07763	0.08744	0.00199	2.70171	0.06769	0.21882	0.00298	0.06416	0.00101	1370	28	1329	19	1276	16	1257	19	1370	28	107.367
CX-30-042	195.07	311.22	1.59543	0.05621	0.00137	0.58595	0.01415	0.07436	0.00103	0.02372	0.00038	461	30	468	9	462	6	474	8	462	6	101.299
CX-30-043	97.07	392.83	4.04687	0.11465	0.00253	5.49574	0.1134	0.34418	0.00463	0.10085	0.00154	1874	19	1900	18	1907	22	1942	28	1874	19	98.2695
CX-30-044	294.44	953.79	3.23934	0.05117	0.00162	0.29465	0.00838	0.04176	0.00057	0.01314	0.00016	249	74	262	7	264	4	264	3	264	4	99.2424
CX-30-045	122.52	177.47	1.4485	0.1579	0.0035	10.5706	0.27775	0.47701	0.00647	0.13466	0.00201	2433	26	2486	24	2514	28	2553	36	2433	26	96.778
CX-30-046	124.19	187.12	1.50672	0.10763	0.00241	4.58695	0.11498	0.31538	0.00428	0.09065	0.00137	1760	26	1747	21	1767	21	1754	25	1760	26	99.6038
CX-30-047	85.53	170.73	1.99614	0.05267	0.00157	0.29016	0.00927	0.04046	0.00059	0.0126	0.00027	315	46	259	7	256	4	253	5	256	4	101.172
CX-30-048	164.27	268.39	1.63383	0.05794	0.00476	0.33293	0.03874	0.04007	0.00115	0.01128	0.00066	527	208	292	30	253	7	227	13	253	7	115.415
CX-30-049	45.2	41.32	0.914159	0.16582	0.00388	11.2576	0.5973	0.50012	0.00728	0.13209	0.00221	2516	70	2545	49	2614	31	2508	39	2516	70	96.251
CX-30-050	12.66	581.34	45.9194	0.16546	0.00363	10.8628	0.20288	0.47815	0.0064	0.12664	0.00257	2512	15	2511	17	2519	28	2410	46	2512	15	99.7221
CX-30-051	269.47	450.95	1.67347	0.12576	0.00458	6.54847	0.21817	0.37766	0.00554	0.10774	0.00159	2039	66	2052	29	2065	26	2068	29	2039	66	98.7409
CX-30-052	87.89	224.61	2.55558	0.07432	0.00172	1.98034	0.05037	0.1858	0.00254	0.0547	0.0009	1050	30	1109	17	1099	14	1076	17	1050	30	95.5414
CX-30-053	153.62	544.24	3.54277	0.11251	0.00369	4.3906	0.13091	0.28303	0.00388	0.08166	0.00102	1840	61	1711	25	1607	20	1587	19	1840	61	114.499
CX-30-054	168.62	323.46	1.91828	0.05744	0.00139	0.65798	0.01561	0.08062	0.00111	0.02521	0.00041	508	29	513	10	500	7	503	8	500	7	102.6
CX-30-055	120.21	515.97	4.29224	0.15823	0.0035	10.1005	0.23276	0.44529	0.006	0.12738	0.00209	2437	21	2444	21	2374	27	2423	37	2437	21	102.654
CX-30-056	282.95	233	0.823467	0.0528	0.00147	0.32472	0.00941	0.04329	0.00062	0.01314	0.00022	320	40	286	7	273	4	264	4	273	4	104.762
CX-30-057	345.07	343.52	0.995508	0.0673	0.00156	1.16248	0.02588	0.12724	0.00173	0.03894	0.00058	847	25	783	12	772	10	772	11	772	10	101.425
CX-30-058	598.52	1198.23	2.00199	0.05447	0.00385	0.22846	0.01565	0.03042	0.00053	0.0095	0.00013	391	163	209	13	193	3	191	3	193	3	108.29
CX-30-059	128.55	602.76	4.68891	0.11886	0.00263	5.54368	0.10492	0.33883	0.00454	0.09178	0.00139	1939	17	1907	16	1881	22	1775	26	1939	17	103.083
CX-30-060	185.45	198.46	1.07015	0.16041	0.00356	10.7386	0.27301	0.47099	0.00637	0.13371	0.00197	2460	25	2501	24	2488	28	2537	35	2460	25	98.8746
CX-30-061	149.95	99.03	0.66042	0.06543	0.00173	1.11377	0.04025	0.12143	0.00175	0.03821	0.00062	788	52	760	19	739	10	758	12	739	10	102.842
CX-30-062	71.54	105.85	1.47959	0.06665	0.0017	1.36929	0.04793	0.14013	0.00199	0.042	0.00074	827	49	876	21	845	11	832	14	845	11	103.669
CX-30-063	285.44	541.91	1.89851	0.06994	0.00298	1.47901	0.05927	0.15338	0.00221	0.04655	0.00056	926	90	922	24	920	12	920	11	920	12	100.217
CX-30-064	376.42	430.8	1.14447	0.13241	0.003	6.17377	0.18305	0.33259	0.00456	0.0909	0.0014	2130	33	2001	26	1851	22	1759	26	2130	33	115.073
CX-30-065	108.59	368.94	3.39755	0.09028	0.00203	3.1246	0.06703	0.24952	0.00336	0.07343	0.00115	1431	22	1439	17	1436	17	1432	22	1431	22	99.6518
CX-30-066	447.86	2125.56	4.74604	0.05738	0.00315	0.23901	0.01265	0.03021	0.00044	0.00938	0.00026	506	124	218	10	192	3	189	5	192	3	113.542
CX-30-067	72.25	74.81	1.03543	0.06738	0.00186	1.09377	0.04301	0.11845	0.00174	0.03704	0.00066	850	57	750	21	722	10	735	13	722	10	103.878
CX-30-068	125.76	328.9	2.6153	0.05461	0.00151	0.28228	0.00777	0.03875	0.00055	0.01259	0.00026	396	37	252	6	245	3	253	5	245	3	102.857
CX-30-069	142.5	234.12	1.64295	0.05071	0.00145	0.28478	0.00838	0.04046	0.00058	0.01285	0.00025	228	42	254	7	256	4	258	5	256	4	99.2188
CX-30-070	227.76	325.09	1.42734	0.05833	0.00141	0.67697	0.01594	0.0843	0.00116	0.02622	0.00042	542	28	525	10	522	7	523	8	522	7	100.575
CX-30-071	288.63	439.57	1.52295	0.06812	0.00163	1.1823	0.03091	0.1269	0.00175	0.03905	0.00064	872	32	792	14	770	10	774	12	770	10	102.857
CX-30-072	140.18	321.04	2.2902	0.07554	0.00175	2.08601	0.05239	0.19637	0.00268	0.05713	0.00092	1083	29	1144	17	1156	14	1123	18	1083	29	93.6851
CX-30-073	287.33	323.15	1.12467	0.12629	0.00282	6.37158	0.13982	0.36331	0.00489	0.10472	0.00153	2047	21	2028	19	1998	23	2013	28	2047	21	102.452
CX-30-074	51.94	112.38	2.16365	0.06761	0.0017	1.40781	0.04629	0.1479	0.00208	0.04599	0.00084	857	45	892	20	889	12	909	16	889	12	100.337
CX-30-075	102.69	274.22	2.67037	0.07137	0.00165	1.51827	0.03566	0.15111	0.00206	0.05181	0.00084	968	27	938	14	907	12	1021	16	907	12	103.418
CX-30-076	143.93	348.83	2.42361	0.11145	0.00481	4.47713	0.18227	0.29135	0.00417	0.08414	0.00103	1823	80	1727	34	1648	21	1633	19	1823	80	110.619
CX-30-077	174.8	254.91	1.4583	0.05475	0.00153	0.33812	0.00988	0.04355	0.00063	0.0131	0.00025	402	40	296	7	275	4	263	5	275	4	107.636
CX-30-078	37.57	936.27	24.9207	0.1155	0.0026	5.28774	0.13336	0.32463	0.0044	0.0983	0.00268	1888	26	1867	22	1812	21	1895	49	1888	26	104.194
CX-30-079	112.04	141.27	1.26089	0.05714	0.00153	0.56349	0.017	0.07097	0.00101	0.0216	0.00038	497	42	454	11	442	6	432	8	442	6	102.715
CX-30-080	203.6	321.4	1.57859	0.05085	0.00182	0.20137	0.00793	0.02914	0.00046	0.00907	0.00023	234	62	186	7	185	3	182	5	185	3	100.541
CX-30-081	287.03	501.05	1.74564	0.05556	0.00132	0.53921	0.01147	0.06943	0.00095	0.0213	0.00034	435	25	438	8	433	6	426	7	433	6	101.155
CX-30-082	269.51	426.3	1.58176	0.05239	0.00145	0.30578	0.00859	0.04057	0.00058	0.01296	0.00024	302	38	271	7	256	4	260	5	256	4	105.859
CX-30-083	93.34	159	1.70345	0.05544	0.00152	0.54236	0.01703	0.07042	0.00101	0.02187	0.00041	430	45	440	11	439	6	437	8	439	6	100.228
CX-30-084	74.44	172.92	2.32294	0.16564	0.00372	11.0512	0.30416	0.47922	0.00651	0.13505	0.00211	2514	28	2527	26	2524	28	2560	38	2514	28	99.6038
CX-30-085	64.8	512.38	7.9071	0.07584	0.00309	1.91804	0.07349	0.18344	0.00255	0.05517	0.00073	1091	84	1087	26	1086	14	1085	14	1091	84	100.46
CX-30-086	101.33	144.49	1.42594	0.04967	0.0029	0.26496	0.02013	0.03736	0.00078	0.01195	0.00046	180	133	239	16	236	5	240	9	236	5	101.271
CX-30-087	265.97	329.65	1.23943	0.05266	0.00139	0.33683	0.00877	0.04511	0.00063	0.01463	0.00025	314	34	295	7	284	4	294	5	284	4	103.873
CX-30-088	157.92	155.89	0.987145	0.06078	0.00152	0.63808	0.01656	0.07532	0.00105	0.02378	0.00038	631	32	501	10	468	6	475	8	468	6	107.051
CX-30-089	51.61	341.95	6.62565	0.05503	0.00247	0.50808	0.03388	0.06812	0.00125	0.02932	0.00177	413	117	417	23	425	8	584	35	425	8	98.1176
CX-30-090	68.7	270.35	3.93523	0.11615	0.00261	5.70236	0.13244	0.35972	0.00485	0.10347	0.00165	1898	23	1932	20	1981	23	1990	30	1898	23	95.8102
CX-30-091	188.56	319.31	1.69341	0.04985	0.00126	0.17248	0.00478	0.02547	0.00055	0.0084	0.00018	188	30	162	4	162	3	169	4	162	3	100
CX-30-092	73.69	188.64	2.55991	0.10385	0.00237	4.23445	0.1095	0.29526	0.00401	0.08522	0.00137	1694	28	1681	21	1668	20	1653	26	1694	28	101.559
CX-30-093	73.38	173.26	2.36113	0.05525	0.00148	0.55357	0.01661	0.07193	0.00102	0.02326	0.00046	422	42	447	11	448	6	465	9	448	6	99.7768
CX-30-094	102.7	292.76	2.85063	0.11498	0.00265	5.67114	0.18309	0.35497	0.00489	0.09815	0.00175	1880	38	1927	28	1958	23	1892	32	1880	38	96.0163
CX-30-095	553.21	924.31	1.67081	0.05101	0.00148	0.25707	0.00763	0.03548	0.00051	0.01121	0.00022	241	42	232	6	225	3	225	4	225	3	103.111
CX-30-096	228.25	235.23	1.03058	0.05067	0.0015	0.24324	0.00739	0.03534	0.00051	0.01088	0.0002	226	44	221	6	224	3	219	4	224	3	98.6607
CX-30-097	876.09	1095.67	1.25064	0.0498	0.00164	0.19838	0.00691	0.02826	0.00043	0.00894	0.00018	186	53	184	6	180	3	180	4	180	3	102.222
CX-30-098	63.87	66.09	1.03476	0.1135	0.00269	4.9294	0.19001	0.31792	0.00447	0.09154	0.00149	1856	49	1807	33	1780	22	1770	28	1856	49	104.27
CX-30-099	193.52	422.39	2.18267	0.07222	0.00166	1.6086	0.03436	0.16119	0.00218	0.04914	0.00076	992	23	974	13	963	12	970	15	963	12	101.142
CX-30-100	109.89	169.71	1.54436	0.07147	0.00172	1.49034	0.04191	0.14798	0.00204	0.04501	0.00074	971	35	926	17	890	11	890	14	890	11	104.045

[truncated: 6 more sheets: CX-31, CX-31-2, CX-32, CX-34, CX-35, CX-36]
