# Supplementary material for: Existence of a continental-scale river system in eastern Tibet during the late Cretaceous–early Palaeogene
Source: Nat Commun. 2021 Dec 13;12:7231. doi: 10.1038/s41467-021-27587-9 (PMC8668954; doi:10.1038/s41467-021-27587-9)
Supplement: Supplementary file 5 — Supplementary Data 2 [file 41467_2021_27587_MOESM5_ESM.xlsx]

## Sheet: CX-02
Supplementary Data 2: Dating results of zircon standards.
Analysis	Ratios								Ages								Reference age (Ma)
	207Pb/206Pb		206Pb/238U		207Pb/235U		208Pb/232Th		207Pb/206Pb		206Pb/238U		207Pb/235U		208Pb/232Th
91500-1	0.07233	0.00193	0.179	0.00265	1.9218	0.09908	0.0489	0.00129	995.3	53.4	1061.5	14.48	1088.7	34.43	965	24.8	1061.5	14.48
91500-2	0.07034	0.00185	0.17925	0.00262	1.72869	0.08215	0.04975	0.00123	938.2	53.09	1062.8	14.31	1019.3	30.57	981.3	23.72	1062.8	14.31
91500-3	0.07226	0.00184	0.17896	0.00257	1.78573	0.07789	0.04995	0.00115	993.3	50.99	1061.3	14.04	1040.3	28.39	985.3	22.07	1061.3	14.04
91500-4	0.08015	0.00202	0.17926	0.00257	2.12265	0.09427	0.06226	0.00133	1200.7	48.94	1062.9	14.07	1156.2	30.65	1220.8	25.38	1062.9	14.07
91500-5	0.08934	0.00224	0.17938	0.00258	2.31523	0.10289	0.07567	0.00156	1411.4	47.1	1063.6	14.09	1217	31.51	1474.3	29.3	1063.6	14.09
91500-6	0.07174	0.00187	0.17911	0.00259	1.69494	0.07439	0.05139	0.00119	978.7	52.29	1062.1	14.14	1006.6	28.03	1013	22.92	1062.1	14.14
91500-7	0.07682	0.00202	0.17957	0.00261	1.91236	0.08865	0.05262	0.00127	1116.5	51.62	1064.6	14.28	1085.4	30.91	1036.6	24.36	1064.6	14.28
91500-8	0.07151	0.00189	0.17932	0.00259	1.82308	0.08251	0.05523	0.00129	971.9	52.92	1063.3	14.15	1053.8	29.67	1086.5	24.63	1063.3	14.15
91500-9	0.07472	0.00199	0.17926	0.00261	1.98852	0.09614	0.05185	0.00127	1061.1	52.78	1062.9	14.27	1111.6	32.67	1021.8	24.35	1062.9	14.27
91500-10	0.07506	0.002	0.17922	0.0026	1.91282	0.08878	0.05291	0.00127	1070.2	52.72	1062.7	14.23	1085.6	30.95	1042.1	24.32	1062.7	14.23
91500-11	0.07356	0.00199	0.17881	0.00261	1.76822	0.08179	0.05129	0.00126	1029.3	53.85	1060.5	14.26	1033.9	30	1011	24.25	1060.5	14.26
GJ-1-1	0.05562	0.00123	0.09731	0.00129	0.79409	0.01701	0.02702	0.00142	436.9	47.93	598.6	7.57	593.5	9.62	538.8	27.86	598.6	7.57
GJ-1-2	0.05699	0.00126	0.09848	0.0013	0.77694	0.01638	0.02922	0.00145	490.5	47.99	605.5	7.66	583.7	9.36	582.2	28.42	605.5	7.66
GJ-1-3	0.05716	0.00127	0.09846	0.00131	0.77923	0.01666	0.02834	0.00147	497.3	48.89	605.4	7.67	585	9.51	564.8	28.92	605.4	7.67
GJ-1-4	0.05829	0.0013	0.09815	0.0013	0.79741	0.01706	0.02745	0.00147	540.1	48.86	603.5	7.65	595.4	9.64	547.4	28.99	603.5	7.65
GJ-1-5	0.0575	0.0013	0.0979	0.0013	0.81034	0.01756	0.03085	0.00153	510.5	49.16	602.1	7.64	602.6	9.85	614.1	30.04	602.1	7.64
GJ-1-6	0.05837	0.00132	0.09839	0.00131	0.80997	0.01744	0.02842	0.00145	543.8	49.19	605	7.68	602.4	9.78	566.4	28.52	605	7.68
GJ-1-7	0.05887	0.00134	0.09859	0.00131	0.81456	0.01753	0.02966	0.00151	562.4	48.8	606.1	7.69	605	9.81	590.9	29.56	606.1	7.69
GJ-1-8	0.05787	0.00133	0.09759	0.0013	0.77956	0.01681	0.03075	0.00152	524.6	49.75	600.2	7.63	585.2	9.59	612.2	29.71	600.2	7.63
GJ-1-9	0.05981	0.00138	0.09863	0.00131	0.82888	0.01806	0.02888	0.00151	597	25	606	7.71	613	10.03	575	29.59	606	7.71
GJ-1-10	0.0595	0.00138	0.09829	0.00131	0.7919	0.01714	0.02725	0.00147	585.5	49.51	604.4	7.69	592.2	9.71	543.4	28.95	604.4	7.69
GJ-1-11	0.06113	0.00142	0.09876	0.00132	0.82022	0.01773	0.02875	0.00151	643.9	49.17	607.2	7.73	608.2	9.89	573	29.58	607.2	7.73

## Sheet: CX-03
Analysis	Ratios								Ages								Reference age (Ma)
	207Pb/206Pb		206Pb/238U		207Pb/235U		208Pb/232Th		207Pb/206Pb		206Pb/238U		207Pb/235U		208Pb/232Th
91500-1	0.07469	0.00194	0.17931	0.00261	1.93337	0.08279	0.05403	0.00122	1060.2	51.38	1063.2	14.29	1092.7	28.66	1063.6	23.45	1063.2	14.29
91500-2	0.07386	0.00189	0.17935	0.00259	1.81099	0.07284	0.05258	0.00115	1037.7	50.83	1063.4	14.15	1049.4	26.31	1035.8	22.15	1063.4	14.15
91500-3	0.07492	0.00194	0.17887	0.00259	1.84349	0.07618	0.0537	0.0012	1066.3	51.19	1060.8	14.19	1061.1	27.2	1057.2	23.06	1060.8	14.19
91500-4	0.0758	0.00197	0.17945	0.0026	2.02358	0.08695	0.05489	0.00123	1089.8	51.17	1063.9	14.24	1123.5	29.2	1080.2	23.48	1063.9	14.24
91500-5	0.0772	0.00208	0.17887	0.00265	1.85431	0.0847	0.05499	0.00132	1126.4	52.75	1060.8	14.49	1065	30.13	1082	25.22	1060.8	14.49
91500-6	0.07504	0.00201	0.17915	0.00263	1.909	0.08607	0.05233	0.00124	1069.5	52.8	1062.4	14.38	1084.2	30.04	1030.9	23.83	1062.4	14.38
91500-7	0.07382	0.00194	0.17916	0.0026	1.66847	0.06837	0.05397	0.00123	1036.4	52.21	1062.4	14.22	996.6	26.01	1062.5	23.5	1062.4	14.22
91500-8	0.07576	0.00198	0.17895	0.00259	1.91027	0.08047	0.05403	0.00121	1088.8	51.45	1061.2	14.15	1084.7	28.08	1063.5	23.23	1061.2	14.15
91500-9	0.07492	0.00204	0.17937	0.00265	1.88597	0.08772	0.0556	0.00133	1066.5	53.77	1063.6	14.47	1076.2	30.86	1093.7	25.5	1063.6	14.47
91500-10	0.07428	0.00196	0.1797	0.0026	1.83666	0.07798	0.05437	0.00122	1049.1	52.32	1065.3	14.2	1058.7	27.91	1070	23.45	1065.3	14.2
91500-11	0.07462	0.00199	0.17893	0.0026	2.04293	0.09213	0.05169	0.00123	1057.9	52.98	1061.2	14.19	1129.9	30.74	1018.7	23.63	1061.2	14.19
GJ-1-1	0.06008	0.00138	0.09948	0.00135	0.85146	0.01852	0.03158	0.00154	606.4	49.06	611.3	7.94	625.4	10.16	628.4	30.15	611.3	7.94
GJ-1-2	0.06004	0.00138	0.09915	0.00135	0.84466	0.01829	0.02957	0.0015	605.2	49.12	609.4	7.9	621.7	10.07	589.1	29.37	609.4	7.9
GJ-1-3	0.06009	0.00139	0.09872	0.00134	0.82782	0.0179	0.02867	0.00147	606.8	49.2	606.9	7.87	612.4	9.94	571.4	28.95	606.9	7.87
GJ-1-4	0.06102	0.00142	0.09823	0.00133	0.86206	0.01894	0.02697	0.00142	640.1	49.1	604	7.83	631.2	10.33	538	27.94	604	7.83
GJ-1-5	0.0607	0.00141	0.09757	0.00132	0.84858	0.01845	0.02616	0.00139	628.7	49.19	600.1	7.76	623.9	10.13	521.9	27.35	600.1	7.76
GJ-1-6	0.06085	0.00142	0.09835	0.00133	0.84859	0.01872	0.03033	0.00153	633.9	49.37	604.7	7.82	623.9	10.28	604	29.93	604.7	7.82
GJ-1-7	0.06077	0.00142	0.09948	0.00135	0.8297	0.01815	0.02814	0.00146	630.9	49.44	611.3	7.89	613.4	10.07	560.9	28.79	611.3	7.89
GJ-1-8	0.06037	0.00142	0.09927	0.00134	0.85247	0.01916	0.02986	0.00153	616.9	49.85	610.1	7.88	626	10.5	594.6	29.93	610.1	7.88
GJ-1-9	0.06043	0.00129	0.10167	0.00199	0.8679	0.02016	0.02894	0.00144	619.1	45.48	624.2	11.62	634.4	10.96	576.7	28.27	624.2	11.62
GJ-1-10	0.0616	0.00145	0.0981	0.00133	0.85671	0.01927	0.02913	0.00154	660.2	49.65	603.3	7.78	628.3	10.54	580.5	30.28	603.3	7.78
GJ-1-11	0.06001	0.00141	0.09806	0.00132	0.84371	0.01884	0.02931	0.00156	604.1	50.12	603	7.76	621.2	10.38	584	30.7	603	7.76

## Sheet: CX-07
Analysis	Ratios								Ages								Reference age (Ma)
	207Pb/206Pb		206Pb/238U		207Pb/235U		208Pb/232Th		207Pb/206Pb		206Pb/238U		207Pb/235U		208Pb/232Th
91500-1	0.07582	0.00197	0.17947	0.00257	1.92457	0.08756	0.05436	0.00124	1090.2	51.21	1064.1	14.03	1089.7	30.4	1069.9	23.86	1064.1	14.03
91500-2	0.07473	0.00198	0.17915	0.00259	1.8376	0.08534	0.05445	0.0013	1061.3	52.41	1062.3	14.16	1059	30.54	1071.6	24.93	1062.3	14.16
91500-3	0.07466	0.00194	0.17928	0.00257	1.79327	0.07734	0.05269	0.00122	1059	51.74	1063	14.03	1043	28.11	1037.9	23.4	1063	14.03
91500-4	0.07303	0.00191	0.17907	0.00257	1.86228	0.08256	0.05296	0.00122	1014.8	52.09	1061.9	14.06	1067.8	29.29	1043.1	23.36	1061.9	14.06
91500-5	0.07577	0.00196	0.17913	0.00257	1.80381	0.07568	0.05315	0.0012	1088.9	50.97	1062.2	14.04	1046.8	27.41	1046.7	22.98	1062.2	14.04
91500-6	0.07457	0.00196	0.17917	0.00259	1.91655	0.08604	0.05416	0.00126	1056.6	52.42	1062.5	14.18	1086.9	29.96	1066.1	24.07	1062.5	14.18
91500-7	0.07549	0.00196	0.17924	0.00258	1.83108	0.07685	0.05427	0.00121	1081.6	51.21	1062.8	14.11	1056.7	27.56	1068.3	23.28	1062.8	14.11
91500-8	0.07514	0.00198	0.17883	0.00259	1.8974	0.08296	0.05572	0.00128	1072.3	51.96	1060.6	14.19	1080.2	29.07	1096	24.6	1060.6	14.19
91500-9	0.07499	0.00206	0.17898	0.00266	1.85995	0.09011	0.0538	0.00133	1068.3	54.13	1061.4	14.56	1067	31.99	1059.2	25.6	1061.4	14.56
91500-10	0.07518	0.00201	0.17935	0.00264	2.00057	0.09214	0.05214	0.00122	1073.2	52.85	1063.4	14.41	1115.7	31.18	1027.3	23.39	1063.4	14.41
91500-11	0.07443	0.00197	0.17948	0.00262	1.78345	0.07593	0.05409	0.00121	1053.2	52.44	1064.2	14.34	1039.4	27.7	1064.7	23.24	1064.2	14.34
GJ-1-1	0.05875	0.00134	0.09603	0.00126	0.78331	0.01644	0.02956	0.00153	557.8	48.81	591.1	7.44	587.4	9.36	588.9	29.97	591.1	7.44
GJ-1-2	0.0595	0.00142	0.10249	0.00138	0.81342	0.02077	0.03068	0.00202	585.3	50.92	629	8.05	604.4	11.63	610.7	39.56	629	8.05
GJ-1-3	0.05987	0.00137	0.09745	0.00129	0.8089	0.01742	0.03067	0.00155	599	48.89	599.4	7.59	601.8	9.78	610.6	30.44	599.4	7.59
GJ-1-4	0.06003	0.00138	0.09701	0.00129	0.78486	0.01666	0.02962	0.00149	604.6	48.87	596.9	7.58	588.3	9.48	589.9	29.31	596.9	7.58
GJ-1-5	0.05938	0.00137	0.09658	0.00129	0.7966	0.0171	0.03031	0.00153	580.9	49.26	594.3	7.58	594.9	9.66	603.5	29.95	594.3	7.58
GJ-1-6	0.06017	0.00139	0.0976	0.00131	0.82649	0.01791	0.03054	0.00156	609.5	49.14	600.3	7.68	611.7	9.96	608	30.61	600.3	7.68
GJ-1-7	0.06003	0.00139	0.09849	0.00132	0.8178	0.01779	0.03103	0.00159	604.7	49.35	605.5	7.77	606.8	9.94	617.7	31.19	605.5	7.77
GJ-1-8	0.05996	0.00139	0.09798	0.00132	0.81108	0.01771	0.03067	0.00153	602.3	49.53	602.6	7.76	603.1	9.93	610.5	29.97	602.6	7.76
GJ-1-9	0.05964	0.00139	0.09984	0.00135	0.83165	0.01841	0.03037	0.00154	591	26	613	8	615	10	605	30	613	8
GJ-1-10	0.05983	0.0014	0.09855	0.00134	0.82222	0.0181	0.02971	0.00152	597.3	49.82	605.9	7.84	609.3	10.09	591.7	29.77	605.9	7.84
GJ-1-11	0.0599	0.00141	0.09821	0.00134	0.83273	0.01862	0.02861	0.00154	600	50.01	603.9	7.85	615.1	10.32	570.2	30.3	603.9	7.85

## Sheet: CX-14
Analysis	Ratios								Ages								Reference age (Ma)
	207Pb/206Pb		206Pb/238U		207Pb/235U		208Pb/232Th		207Pb/206Pb		206Pb/238U		207Pb/235U		208Pb/232Th
91500-1	0.07606	0.00214	0.17918	0.00268	1.84529	0.09582	0.05436	0.00146	1096.6	55.2	1062.5	14.67	1061.8	34.2	1070	28.08	1062.5	14.67
91500-2	0.07347	0.00189	0.179	0.00254	1.8196	0.07445	0.0543	0.00116	1027	51.16	1061.5	13.92	1052.5	26.81	1068.8	22.23	1061.5	13.92
91500-3	0.07683	0.002	0.1795	0.00258	1.93742	0.08358	0.05292	0.00117	1116.8	51.1	1064.2	14.12	1094.1	28.89	1042.3	22.52	1064.2	14.12
91500-4	0.07537	0.00196	0.17918	0.00258	1.81207	0.07598	0.05261	0.00116	1078.5	51.34	1062.5	14.08	1049.8	27.43	1036.2	22.27	1062.5	14.08
91500-5	0.07352	0.00189	0.17912	0.00256	1.86599	0.07684	0.05512	0.00118	1028.2	51.26	1062.2	13.99	1069.1	27.22	1084.4	22.6	1062.2	13.99
91500-6	0.07553	0.00198	0.17915	0.00259	1.91884	0.08396	0.05266	0.00118	1082.7	51.66	1062.4	14.18	1087.7	29.21	1037.2	22.67	1062.4	14.18
91500-7	0.0754	0.00203	0.17969	0.00264	1.75517	0.07914	0.05357	0.00125	1079.1	53.12	1065.3	14.44	1029.1	29.17	1054.7	23.94	1065.3	14.44
91500-8	0.0741	0.00195	0.17907	0.0026	1.92166	0.08448	0.05602	0.00124	1044.1	52.15	1061.9	14.2	1088.6	29.36	1101.7	23.81	1061.9	14.2
91500-9	0.07706	0.00204	0.17929	0.00262	1.83893	0.07942	0.05377	0.00126	1122.7	51.92	1063.1	14.33	1059.5	28.41	1058.6	24.19	1063.1	14.33
91500-10	0.07302	0.002	0.17892	0.00266	1.83235	0.08646	0.05139	0.00127	1014.5	54.52	1061.1	14.52	1057.1	30.99	1012.9	24.46	1061.1	14.52
91500-11	0.07517	0.00208	0.17924	0.00269	1.86317	0.09024	0.05478	0.0014	1073	54.54	1062.8	14.68	1068.1	32	1077.9	26.86	1062.8	14.68
GJ-1-1	0.0598	0.00139	0.09678	0.00129	0.81773	0.01779	0.0308	0.00153	596.2	49.45	595.5	7.59	606.8	9.94	613.2	30.03	595.5	7.59
GJ-1-2	0.06028	0.0014	0.09697	0.0013	0.80709	0.01779	0.02701	0.00139	613.5	49.52	596.6	7.62	600.8	10	538.8	27.41	596.6	7.62
GJ-1-3	0.06007	0.0014	0.0983	0.00132	0.82052	0.01799	0.03156	0.00158	606.2	49.52	604.5	7.73	608.3	10.04	628	30.98	604.5	7.73
GJ-1-4	0.05946	0.00138	0.09852	0.00132	0.82071	0.01799	0.03014	0.00151	584	49.72	605.7	7.76	608.4	10.03	600.1	29.63	605.7	7.76
GJ-1-5	0.05958	0.00139	0.09743	0.00131	0.81123	0.01773	0.03233	0.0016	588.5	49.72	599.3	7.69	603.1	9.94	643.1	31.29	599.3	7.69
GJ-1-6	0.05911	0.00138	0.09808	0.00132	0.82201	0.01833	0.02799	0.00151	571.3	50.08	603.2	7.76	609.2	10.22	557.9	29.68	603.2	7.76
GJ-1-7	0.05911	0.00139	0.09811	0.00133	0.83095	0.01871	0.03264	0.00165	571.1	50.19	603.3	7.78	614.1	10.38	649.1	32.37	603.3	7.78
GJ-1-8	0.06057	0.00141	0.09969	0.00135	0.84292	0.01866	0.02955	0.00157	624.1	49.57	612.6	7.91	620.8	10.28	588.7	30.9	612.6	7.91
GJ-1-9	0.05954	0.0014	0.10004	0.00136	0.85842	0.01953	0.02858	0.00155	586.9	50.15	614.6	7.96	629.3	10.67	569.6	30.39	614.6	7.96
GJ-1-10	0.06007	0.00141	0.09885	0.00134	0.82113	0.01843	0.03198	0.00165	606.1	49.97	607.7	7.88	608.7	10.28	636.3	32.31	607.7	7.88
GJ-1-11	0.05967	0.00141	0.09916	0.00135	0.8508	0.01952	0.02941	0.00161	591.8	50.27	609.5	7.93	625.1	10.71	585.9	31.54	609.5	7.93

## Sheet: CX-19
Analysis	Ratios								Ages								Reference age (Ma)
	207Pb/206Pb		206Pb/238U		207Pb/235U		208Pb/232Th		207Pb/206Pb		206Pb/238U		207Pb/235U		208Pb/232Th
91500-1	0.07531	0.00184	0.17754	0.00273	1.85967	0.06935	0.05319	0.00114	1076.9	48.32	1053.5	14.96	1066.9	24.62	1047.5	21.88	1053.5	14.96
91500-2	0.07501	0.00212	0.18037	0.00294	1.80121	0.09537	0.05317	0.00152	1068.9	55.78	1069	16.07	1045.9	34.57	1047.1	29.24	1069	16.07
91500-3	0.07547	0.0019	0.18026	0.00275	1.9318	0.07886	0.05399	0.00118	1081	49.75	1068.4	15.04	1092.2	27.31	1062.8	22.72	1068.4	15.04
91500-4	0.07482	0.00181	0.17974	0.00266	1.77382	0.06055	0.05473	0.00109	1063.6	47.86	1065.5	14.56	1035.9	22.17	1077	20.85	1065.5	14.56
91500-5	0.07411	0.0018	0.1796	0.00264	1.85626	0.06469	0.0534	0.00106	1044.5	48.16	1064.8	14.41	1065.7	23	1051.6	20.34	1064.8	14.41
91500-6	0.0743	0.0018	0.17955	0.00261	1.87911	0.06414	0.05389	0.00105	1049.6	48	1064.5	14.24	1073.7	22.62	1061	20.16	1064.5	14.24
91500-7	0.07554	0.00186	0.17953	0.00261	1.88953	0.06869	0.0527	0.00107	1082.8	48.73	1064.4	14.24	1077.4	24.14	1038.1	20.47	1064.4	14.24
91500-8	0.07591	0.00188	0.17896	0.00258	1.94226	0.07198	0.05404	0.00109	1092.6	48.9	1061.3	14.09	1095.8	24.84	1063.7	20.81	1061.3	14.09
91500-9	0.07389	0.00185	0.17883	0.00256	1.85647	0.06957	0.05418	0.00109	1038.3	49.8	1060.6	13.99	1065.7	24.73	1066.4	20.94	1060.6	13.99
91500-10	0.07558	0.00193	0.17823	0.00256	1.79522	0.07007	0.05374	0.00112	1084.1	50.33	1057.3	13.98	1043.7	25.45	1057.9	21.5	1057.3	13.98
91500-11	0.07489	0.00197	0.17903	0.00258	1.80392	0.07582	0.05331	0.00116	1065.7	51.98	1061.7	14.1	1046.9	27.46	1049.8	22.3	1061.7	14.1
GJ-1-1	0.06022	0.00134	0.09647	0.00142	0.79734	0.01655	0.03062	0.00151	611.6	47.52	593.7	8.35	595.3	9.35	609.5	29.68	593.7	8.35
GJ-1-2	0.06092	0.00137	0.09624	0.0014	0.79785	0.01678	0.02777	0.00152	636.3	47.65	592.3	8.26	595.6	9.48	553.6	29.86	592.3	8.26
GJ-1-3	0.06039	0.00137	0.09641	0.00139	0.81596	0.01742	0.02751	0.00145	617.6	48.07	593.4	8.19	605.8	9.74	548.4	28.59	593.4	8.19
GJ-1-4	0.06008	0.00136	0.09793	0.0014	0.78756	0.01655	0.02793	0.00146	606.6	48.23	602.2	8.22	589.8	9.4	556.7	28.62	602.2	8.22
GJ-1-5	0.06002	0.00137	0.1003	0.00142	0.8246	0.01774	0.03247	0.00159	604.3	48.57	616.2	8.33	610.6	9.87	645.9	31.07	616.2	8.33
GJ-1-6	0.06058	0.00139	0.09833	0.00138	0.83258	0.01803	0.02749	0.0015	624.4	48.65	604.6	8.11	615	9.99	548.1	29.48	604.6	8.11
GJ-1-7	0.05991	0.00138	0.09907	0.00138	0.81371	0.0177	0.02622	0.00144	600.5	49.1	608.9	8.09	604.5	9.91	523.1	28.27	608.9	8.09
GJ-1-8	0.06046	0.0014	0.09838	0.00136	0.83214	0.01808	0.02759	0.00151	620.1	49.08	604.9	7.96	614.8	10.02	550.1	29.66	604.9	7.96
GJ-1-9	0.06126	0.00143	0.09821	0.00134	0.8288	0.01828	0.03031	0.0016	648	25	604	8	613	10	604	31	604	8
GJ-1-10	0.05957	0.0014	0.09912	0.00134	0.81428	0.0182	0.03015	0.00167	588	50.05	609.2	7.89	604.9	10.19	600.5	32.82	609.2	7.89
GJ-1-11	0.06079	0.00142	0.09633	0.00129	0.81894	0.01794	0.02578	0.00148	631.7	49.62	592.8	7.61	607.5	10.02	514.5	29.2	592.8	7.61

## Sheet: CX-23
Analysis	Ratios								Ages								Reference age (Ma)
	207Pb/206Pb		206Pb/238U		207Pb/235U		208Pb/232Th		207Pb/206Pb		206Pb/238U		207Pb/235U		208Pb/232Th
91500-1	0.07491	0.00194	0.179	0.00287	1.90155	0.08326	0.055	0.00135	1066	51.14	1061.5	15.67	1081.6	29.14	1082.3	25.95	1061.5	15.67
91500-2	0.07604	0.00208	0.17922	0.00293	1.83632	0.09041	0.05393	0.00149	1096.1	53.74	1062.7	16.03	1058.5	32.36	1061.7	28.49	1062.7	16.03
91500-3	0.07485	0.00198	0.17913	0.00287	1.80632	0.08106	0.05265	0.00136	1064.6	52.4	1062.2	15.68	1047.7	29.33	1037.1	26.21	1062.2	15.68
91500-4	0.07831	0.0021	0.17939	0.00289	2.08274	0.10337	0.05327	0.00143	1154.8	52.41	1063.7	15.78	1143.1	34.05	1049	27.52	1063.7	15.78
91500-5	0.0735	0.00194	0.17949	0.00283	1.80436	0.08043	0.05332	0.00137	1027.8	52.4	1064.2	15.49	1047	29.12	1049.9	26.21	1064.2	15.49
91500-6	0.07408	0.00202	0.17971	0.00286	1.94329	0.09711	0.05386	0.00146	1043.7	53.95	1065.4	15.64	1096.1	33.5	1060.4	28.03	1065.4	15.64
91500-7	0.07313	0.00191	0.17912	0.00278	1.72658	0.07341	0.05359	0.00132	1017.6	52.01	1062.2	15.21	1018.5	27.34	1055.2	25.38	1062.2	15.21
91500-8	0.07341	0.00193	0.17905	0.00278	1.93799	0.08774	0.05285	0.00134	1025.3	52.22	1061.8	15.18	1094.3	30.32	1041	25.67	1061.8	15.18
91500-9	0.07654	0.00202	0.17873	0.00277	1.89163	0.08436	0.05401	0.00138	1109.3	51.73	1060	15.14	1078.2	29.62	1063.2	26.43	1060	15.14
91500-10	0.07496	0.0021	0.17947	0.00284	1.75657	0.08762	0.05504	0.00155	1067.3	55.23	1064.1	15.54	1029.6	32.27	1083	29.75	1064.1	15.54
91500-11	0.07649	0.00205	0.17929	0.00277	2.02582	0.09741	0.05432	0.00143	1107.8	52.65	1063.1	15.15	1124.2	32.69	1069.2	27.36	1063.1	15.15
GJ-1-1	0.06095	0.00138	0.09936	0.0015	0.84496	0.01844	0.03062	0.00163	637.5	47.83	610.6	8.78	621.9	10.15	609.6	32.02	610.6	8.78
GJ-1-2	0.06062	0.00137	0.09809	0.00147	0.79702	0.01729	0.02946	0.00158	625.9	48.03	603.2	8.63	595.1	9.77	586.8	30.94	603.2	8.63
GJ-1-3	0.06071	0.00138	0.09984	0.00149	0.85134	0.0188	0.0276	0.00167	629.1	48.11	613.5	8.72	625.4	10.31	550.4	32.93	613.5	8.72
GJ-1-4	0.05981	0.00136	0.09937	0.00147	0.83526	0.01831	0.02912	0.0017	596.8	48.39	610.7	8.63	616.5	10.13	580.3	33.4	610.7	8.63
GJ-1-5	0.06046	0.00137	0.10065	0.00148	0.85923	0.01897	0.02989	0.00165	619.9	48.27	618.2	8.68	629.7	10.36	595.3	32.42	618.2	8.68
GJ-1-6	0.06076	0.00138	0.10089	0.00148	0.85614	0.01906	0.03136	0.00174	630.9	48.35	619.6	8.66	628	10.43	624	34.03	619.6	8.66
GJ-1-7	0.06054	0.00138	0.10021	0.00146	0.8348	0.01832	0.0304	0.00168	622.9	48.35	615.6	8.55	616.3	10.14	605.4	33.05	615.6	8.55
GJ-1-8	0.06063	0.00138	0.09971	0.00144	0.81845	0.01798	0.03022	0.00169	626.1	48.44	612.7	8.47	607.2	10.04	601.7	33.22	612.7	8.47
GJ-1-9	0.05996	0.00137	0.09998	0.00144	0.82657	0.01826	0.02839	0.00162	602.1	48.71	614.3	8.44	611.7	10.15	565.9	31.75	614.3	8.44
GJ-1-10	0.05979	0.00147	0.10957	0.00161	0.91242	0.02676	0.03442	0.00269	596.1	52.53	670.2	9.35	658.3	14.21	684	52.57	670.2	9.35
GJ-1-11	0.06061	0.00139	0.10125	0.00144	0.85948	0.01924	0.02798	0.00164	625.3	48.67	621.7	8.45	629.8	10.5	557.7	32.24	621.7	8.45

## Sheet: CX-24
Analysis	Ratios								Ages								Reference age (Ma)
	207Pb/206Pb		206Pb/238U		207Pb/235U		208Pb/232Th		207Pb/206Pb		206Pb/238U		207Pb/235U		208Pb/232Th
91500-1	0.0749	0.00197	0.17914	0.00268	1.82924	0.08644	0.05041	0.00125	1065.7	51.9	1062.3	14.63	1056	31.02	994.1	24.02	1062.3	14.63
91500-2	0.07921	0.00206	0.17894	0.00266	1.97093	0.09165	0.06062	0.00138	1177.3	50.49	1061.2	14.54	1105.6	31.32	1189.6	26.24	1061.2	14.54
91500-3	0.07346	0.00196	0.17949	0.00268	1.79901	0.08577	0.05307	0.00131	1026.7	53.1	1064.2	14.65	1045.1	31.11	1045.1	25.14	1064.2	14.65
91500-4	0.06999	0.002	0.17923	0.00276	1.66971	0.08982	0.05253	0.00148	928.2	57.71	1062.8	15.07	997.1	34.16	1034.7	28.49	1062.8	15.07
91500-5	0.07499	0.00215	0.17907	0.00276	1.97321	0.11066	0.05398	0.00152	1068.1	56.55	1061.9	15.12	1106.4	37.79	1062.6	29.18	1061.9	15.12
91500-6	0.07298	0.00205	0.17936	0.00272	1.89788	0.10022	0.05054	0.0014	1013.4	56.04	1063.5	14.89	1080.3	35.12	996.5	27.02	1063.5	14.89
91500-7	0.07618	0.00213	0.17926	0.00271	1.98013	0.10221	0.05249	0.00141	1099.8	54.82	1062.9	14.82	1108.8	34.83	1034.1	27.11	1062.9	14.82
91500-8	0.07563	0.00213	0.1794	0.00272	1.99779	0.10495	0.05388	0.00146	1085.4	55.38	1063.7	14.84	1114.8	35.55	1060.7	28.01	1063.7	14.84
91500-9	0.07305	0.0021	0.17939	0.00273	1.93411	0.10502	0.05269	0.00148	1015.4	57.19	1063.7	14.92	1093	36.34	1037.8	28.44	1063.7	14.92
91500-10	0.07537	0.00208	0.17912	0.00266	1.73935	0.08011	0.05433	0.00132	1078.4	54.38	1062.2	14.54	1023.2	29.69	1069.4	25.36	1062.2	14.54
91500-11	0.07625	0.00214	0.17895	0.00268	1.91286	0.09441	0.05484	0.00136	1101.6	55.19	1061.2	14.64	1085.6	32.91	1079.1	26.02	1061.2	14.64
GJ-1-1	0.05885	0.00133	0.09694	0.00133	0.7832	0.01756	0.03291	0.0017	561.5	48.5	596.5	7.8	587.3	10	654.5	33.17	596.5	7.8
GJ-1-2	0.05843	0.00133	0.09717	0.00133	0.80143	0.01825	0.02999	0.00168	545.9	48.71	597.8	7.81	597.6	10.28	597.3	32.99	597.8	7.81
GJ-1-3	0.059	0.00135	0.0981	0.00134	0.79384	0.01806	0.02612	0.00157	567	49.08	603.2	7.87	593.3	10.22	521.2	30.92	603.2	7.87
GJ-1-4	0.05972	0.00137	0.0979	0.00134	0.80014	0.01823	0.02661	0.00161	593.7	48.99	602.1	7.85	596.9	10.28	530.8	31.63	602.1	7.85
GJ-1-5	0.05919	0.00137	0.09856	0.00135	0.81794	0.0191	0.03257	0.0018	574.1	49.73	605.9	7.9	606.9	10.67	647.8	35.23	605.9	7.9
GJ-1-6	0.0599	0.0014	0.10005	0.00137	0.85299	0.02014	0.03119	0.00182	600	49.78	614.7	8	626.3	11.03	620.9	35.65	614.7	8
GJ-1-7	0.06024	0.00141	0.09839	0.00134	0.85861	0.01997	0.0249	0.00157	612.2	49.7	605	7.86	629.4	10.91	497.1	30.94	605	7.86
GJ-1-8	0.06055	0.00143	0.09874	0.00134	0.8515	0.01997	0.03198	0.0018	623.3	49.99	607	7.88	625.5	10.95	636.3	35.31	607	7.88
GJ-1-9	0.05995	0.00142	0.09865	0.00134	0.87806	0.02114	0.02973	0.0017	601.8	50.62	606.5	7.87	639.9	11.43	592.1	33.29	606.5	7.87
GJ-1-10	0.06122	0.00146	0.09753	0.00133	0.84797	0.02032	0.02795	0.00173	647	50.54	599.9	7.78	623.5	11.16	557.3	33.97	599.9	7.78
GJ-1-11	0.06032	0.00145	0.09798	0.00133	0.88964	0.02168	0.02965	0.00174	615	51.07	602.6	7.81	646.2	11.65	590.7	34.12	602.6	7.81

## Sheet: CX-25-1
Analysis	Ratios								Ages								Reference age (Ma)
	207Pb/206Pb		206Pb/238U		207Pb/235U		208Pb/232Th		207Pb/206Pb		206Pb/238U		207Pb/235U		208Pb/232Th
91500-1	0.07192	0.00181	0.17783	0.00206	1.73408	0.10303	0.05116	0.0015	983.6	50.36	1055.1	11.26	1021.3	38.27	1008.5	28.92	1055.1	11.26
91500-4	0.07234	0.00192	0.18023	0.00218	1.70849	0.1052	0.05225	0.00165	995.5	53.09	1068.2	11.89	1011.7	39.44	1029.4	31.79	1068.2	11.89
91500-5	0.07383	0.00195	0.1783	0.00215	1.95194	0.12497	0.05171	0.00163	1036.9	52.31	1057.7	11.75	1099.1	42.99	1019	31.35	1057.7	11.75
91500-6	0.07653	0.002	0.17867	0.00216	1.97628	0.12683	0.05097	0.00162	1109.1	51.42	1059.7	11.83	1107.5	43.27	1004.7	31.1	1059.7	11.83
91500-7	0.07095	0.00186	0.18089	0.00214	1.8095	0.11002	0.0523	0.00158	956.1	52.64	1071.8	11.71	1048.9	39.76	1030.4	30.37	1071.8	11.71
91500-8	0.07565	0.00195	0.17954	0.00214	1.95415	0.11937	0.05137	0.00156	1085.9	50.91	1064.5	11.69	1099.9	41.03	1012.6	30.05	1064.5	11.69
91500-9	0.09564	0.00227	0.18149	0.00216	2.65647	0.16355	0.08188	0.00204	1540.8	44.07	1075.1	11.8	1316.4	45.42	1590.8	38.15	1075.1	11.8
91500-10	0.07195	0.0019	0.17751	0.00211	1.79737	0.10668	0.05155	0.00154	984.5	52.71	1053.4	11.57	1044.5	38.72	1015.9	29.68	1053.4	11.57
91500-11	0.07104	0.00189	0.17782	0.00212	1.75788	0.10421	0.05179	0.00155	958.5	53.49	1055	11.63	1030.1	38.37	1020.6	29.84	1055	11.63
GJ-1-1	0.05768	0.00093	0.09837	0.00081	0.78656	0.01905	0.0311	0.00223	517.5	35.2	604.8	4.75	589.2	10.82	618.9	43.64	604.8	4.75
GJ-1-2	0.0589	0.00094	0.10144	0.00084	0.84539	0.02051	0.02548	0.00203	563.4	34.34	622.8	4.89	622.1	11.29	508.7	40.04	622.8	4.89
GJ-1-5	0.058	0.00095	0.09886	0.00083	0.79472	0.01935	0.02734	0.00208	529.6	35.86	607.7	4.85	593.8	10.95	545.3	40.84	607.7	4.85
GJ-1-6	0.06085	0.001	0.09771	0.00082	0.8351	0.02055	0.02934	0.00216	633.8	34.93	601	4.84	616.4	11.37	584.5	42.45	601	4.84
GJ-1-7	0.05846	0.00097	0.09859	0.00083	0.81165	0.02001	0.02905	0.00216	547.2	35.76	606.2	4.89	603.4	11.21	578.9	42.52	606.2	4.89
GJ-1-8	0.05777	0.00096	0.10014	0.00085	0.82593	0.02035	0.02858	0.00214	520.7	36.12	615.2	4.96	611.4	11.32	569.6	42.13	615.2	4.96
GJ-1-9	0.05684	0.00096	0.09858	0.00084	0.78958	0.01958	0.02835	0.0022	485	40	606	5	591	11	565	43	606	5
GJ-1-10	0.05989	0.001	0.09523	0.00082	0.84461	0.02119	0.02743	0.00212	599.5	35.92	586.4	4.8	621.7	11.66	546.9	41.61	586.4	4.8
GJ-1-11	0.05984	0.001	0.09979	0.00086	0.86711	0.02186	0.02825	0.0022	597.9	35.94	613.2	5.03	634	11.89	563	43.22	613.2	5.03

## Sheet: CX-25-2
Analysis	Ratios								Ages								Reference age (Ma)
	207Pb/235U		206Pb/238U		208Pb/232Th		207Pb/206Pb		207Pb/235U		206Pb/238U		208Pb/232Th		207Pb/206Pb
91500-01.D	1.847	0.087	0.1793	0.0023	0.0546	0.002	0.0742	0.0034	1060	31	1063	13	1074	38	1038	97	1063	13
91500-02.D	1.85	0.11	0.1793	0.0032	0.0536	0.0031	0.0756	0.0048	1064	38	1063	17	1054	60	1060	120	1063	17
91500-04.D	1.89	0.11	0.1791	0.003	0.0525	0.0028	0.0748	0.0046	1076	39	1062	17	1033	54	1060	130	1062	17
91500-05.D	1.891	0.094	0.1794	0.0026	0.0559	0.0023	0.0751	0.0038	1067	34	1065	14	1097	44	1020	110	1065	14
91500-06.D	1.82	0.062	0.1789	0.0025	0.0552	0.0019	0.0741	0.0027	1051	23	1061	13	1087	37	1016	77	1061	13
91500-07.D	1.85	0.1	0.1796	0.0034	0.0543	0.0029	0.0744	0.0041	1055	37	1064	19	1067	55	1030	110	1064	19
91500-08.D	1.869	0.099	0.179	0.0029	0.0528	0.0021	0.0755	0.004	1056	35	1061	16	1039	41	1040	110	1061	16
91500-10.D	1.843	0.072	0.1792	0.0026	0.0534	0.0021	0.075	0.0031	1060	26	1063	14	1054	41	1071	84	1063	14
91500-11.D	1.863	0.085	0.1785	0.0034	0.0516	0.0021	0.077	0.0036	1058	30	1062	18	1015	41	1076	99	1062	18
91500-12.D	1.84	0.13	0.1797	0.0043	0.0524	0.0033	0.073	0.0055	1051	48	1065	24	1030	64	1000	150	1065	24
91500-13.D	1.874	0.094	0.1797	0.003	0.0557	0.0023	0.0749	0.0039	1059	34	1065	16	1095	44	1030	110	1065	16
91500-14.D	1.839	0.076	0.1789	0.0029	0.0542	0.0021	0.0739	0.0032	1059	27	1061	16	1066	40	997	88	1061	16
91500-16.D	1.825	0.094	0.179	0.0031	0.0522	0.0024	0.0756	0.0038	1047	34	1061	17	1027	47	1100	100	1061	17
91500-17.D	1.848	0.081	0.1792	0.0025	0.0554	0.0018	0.0753	0.0033	1066	29	1064	14	1088	35	1053	91	1064	14
91500-18.D	1.859	0.077	0.1792	0.0024	0.0523	0.002	0.0743	0.0032	1063	28	1063	13	1036	39	1053	88	1063	13
91500-17.D	1.85	0.078	0.1789	0.0024	0.0561	0.0021	0.0752	0.0032	1060	28	1061	13	1105	40	1047	89	1061	13
91500-18.D	1.848	0.073	0.1793	0.0024	0.0535	0.0021	0.0743	0.003	1058	26	1062	13	1059	39	1042	83	1062	13
91500-19.D	1.885	0.087	0.1798	0.0029	0.0514	0.0026	0.0759	0.0037	1068	32	1065	16	1013	49	1030	100	1065	16
91500-20.D	1.828	0.073	0.1792	0.0028	0.0514	0.0022	0.0743	0.003	1054	27	1062	15	1012	42	1022	85	1062	15
91500-21.D	1.848	0.09	0.1788	0.0029	0.0565	0.0025	0.0749	0.0035	1061	32	1060	16	1110	48	1026	95	1060	16
91500-24.D	1.85	0.1	0.1793	0.0027	0.0537	0.0025	0.0749	0.0042	1073	37	1063	15	1055	48	1050	110	1063	15
91500-25.D	1.841	0.089	0.1795	0.0031	0.0503	0.0018	0.0741	0.0037	1058	32	1063	17	991	35	1067	98	1063	17
91500-26.D	1.855	0.083	0.1785	0.0027	0.0584	0.0024	0.0755	0.0033	1057	30	1058	15	1145	46	1054	91	1058	15
91500-27.D	1.852	0.074	0.179	0.0029	0.056	0.002	0.0749	0.0031	1071	26	1067	16	1100	38	1052	79	1067	16
91500-29.D	1.88	0.1	0.18	0.0034	0.0493	0.0022	0.0752	0.0043	1065	38	1067	18	971	42	1050	120	1067	18
91500-30.D	1.831	0.08	0.179	0.0027	0.0542	0.0022	0.0745	0.0034	1062	28	1061	15	1065	43	1106	92	1061	15
91500-31.D	1.861	0.077	0.1795	0.0027	0.0529	0.0021	0.0749	0.0029	1077	28	1064	15	1041	41	1063	78	1064	15
91500-32.D	1.839	0.085	0.1787	0.0031	0.0566	0.0021	0.0746	0.0033	1059	30	1059	17	1112	41	1042	91	1059	17
91500-33.D	1.857	0.086	0.1787	0.0026	0.0555	0.002	0.0756	0.0034	1066	31	1059	14	1090	38	1044	91	1059	14
91500-34.D	1.837	0.079	0.1795	0.0029	0.0508	0.0018	0.0749	0.0032	1054	28	1063	16	1008	35	1055	87	1063	16
QH-01.D	0.1742	0.0055	0.0251	0.00033	0.00814	0.0002	0.0509	0.0015	163	4.8	159.8	2.1	163.8	3.9	235	63	159.8	2.1
QH-02.D	0.1825	0.007	0.02533	0.00035	0.0084	0.0002	0.0524	0.0019	170.6	5.9	161.2	2.2	169.1	4	308	76	161.2	2.2
QH-03.D	0.175	0.011	0.02497	0.00047	0.00833	0.00029	0.0507	0.0033	163.6	9.7	158.9	2.9	167.6	5.8	220	130	158.9	2.9
QH-04.D	0.1702	0.0086	0.02501	0.00032	0.00819	0.0003	0.0494	0.0025	160	7.4	159.2	2	164.7	6.1	178	96	159.2	2
QH-05.D	0.162	0.013	0.02528	0.00054	0.00805	0.00037	0.0469	0.0037	152	11	160.9	3.4	162	7.5	70	150	160.9	3.4
QH-06.D	0.1757	0.0076	0.02552	0.00029	0.00815	0.00023	0.0507	0.0023	164.5	6.5	162.4	1.8	164.1	4.6	237	89	162.4	1.8
QH-07.D	0.173	0.013	0.0251	0.00049	0.00824	0.00032	0.049	0.0036	161	11	159.8	3.1	165.8	6.4	160	140	159.8	3.1
QH-08.D	0.174	0.012	0.02537	0.00048	0.00824	0.0003	0.0502	0.0036	161	10	161.5	3	165.9	6	200	140	161.5	3
QH-09.D	0.172	0.014	0.02512	0.00069	0.00794	0.00036	0.049	0.0043	161	12	159.9	4.3	159.8	7.2	170	150	159.9	4.3
QH-10.D	0.169	0.012	0.02505	0.00052	0.00772	0.00033	0.0479	0.0034	159	10	159.5	3.3	155.4	6.6	140	130	159.5	3.3
QH-11.D	0.169	0.014	0.02509	0.00058	0.0072	0.00041	0.0465	0.0041	158	12	159.7	3.7	145	8.2	50	160	159.7	3.7
QH-12.D	0.175	0.01	0.02524	0.00039	0.00776	0.00028	0.0504	0.0029	162.6	8.9	160.7	2.5	156.2	5.6	190	110	160.7	2.5
QH-13.D	0.1685	0.0069	0.02502	0.00036	0.00816	0.00024	0.0483	0.0021	158.2	6.1	159.3	2.3	164.3	4.8	111	83	159.3	2.3
QH-14.D	0.1726	0.0065	0.02511	0.00037	0.00864	0.00026	0.0493	0.002	161	5.6	159.9	2.3	173.8	5.3	178	80	159.9	2.3
QH-15.D	0.1724	0.0069	0.02481	0.0003	0.0084	0.0002	0.0512	0.0019	161	5.9	158	1.9	169	4	249	78	158	1.9

## Sheet: CX-30
Analysis	Ratios								Ages								Reference age (Ma)
	207Pb/206Pb		206Pb/238U		207Pb/235U		208Pb/232Th		207Pb/206Pb		206Pb/238U		207Pb/235U		208Pb/232Th
91500-1	0.07514	0.00198	0.17897	0.00263	1.72908	0.07391	0.05307	0.0012	1072.3	52.07	1061.3	14.39	1019.4	27.5	1045.1	22.99	1061.3	14.39
91500-2	0.07441	0.0019	0.17898	0.00258	1.88614	0.07643	0.05426	0.00117	1052.7	50.67	1061.4	14.13	1076.2	26.89	1068	22.47	1061.4	14.13
91500-3	0.07631	0.00191	0.17953	0.00256	1.93524	0.07242	0.05345	0.00108	1103.3	49.15	1064.4	14	1093.4	25.05	1052.4	20.68	1064.4	14
91500-4	0.07421	0.00186	0.1796	0.00256	1.88868	0.07054	0.05349	0.00107	1047.2	49.71	1064.8	13.98	1077.1	24.8	1053.3	20.53	1064.8	13.98
91500-5	0.0734	0.00185	0.1789	0.00255	1.83314	0.06858	0.05437	0.0011	1025	50.22	1061	13.96	1057.4	24.58	1070.2	21.07	1061	13.96
91500-6	0.07496	0.00193	0.17905	0.00258	1.78829	0.06981	0.05411	0.00114	1067.5	50.79	1061.8	14.1	1041.2	25.42	1065	21.89	1061.8	14.1
91500-7	0.07595	0.00195	0.17927	0.00258	2.06247	0.08406	0.05349	0.00112	1093.8	50.46	1063	14.09	1136.4	27.87	1053.3	21.55	1063	14.09
91500-8	0.07571	0.00194	0.17884	0.00257	1.79907	0.06877	0.05349	0.00111	1087.3	50.5	1060.7	14.03	1045.1	24.95	1053.3	21.39	1060.7	14.03
91500-9	0.07436	0.00194	0.17897	0.00259	1.83931	0.07462	0.05532	0.00118	1051.2	51.65	1061.4	14.14	1059.6	26.69	1088.4	22.67	1061.4	14.14
91500-10	0.07504	0.00194	0.1795	0.00258	1.88462	0.07505	0.0527	0.00112	1069.7	51.08	1064.2	14.11	1075.7	26.42	1038.1	21.49	1064.2	14.11
91500-11	0.07435	0.00202	0.17941	0.00264	1.79944	0.08063	0.05367	0.00125	1051	53.75	1063.8	14.45	1045.3	29.25	1056.7	24	1063.8	14.45
GJ-1-1	0.05947	0.00138	0.09821	0.00134	0.83139	0.01852	0.03146	0.00159	584.5	49.55	603.9	7.86	614.4	10.27	626	31.25	603.9	7.86
GJ-1-2	0.06031	0.00141	0.09793	0.00134	0.84153	0.0191	0.03068	0.0015	614.8	49.61	602.3	7.86	620	10.53	610.9	29.51	602.3	7.86
GJ-1-3	0.06041	0.00141	0.0976	0.00133	0.8566	0.01967	0.02761	0.0015	618.3	49.76	600.3	7.83	628.3	10.76	550.6	29.52	600.3	7.83
GJ-1-4	0.06109	0.00143	0.09806	0.00134	0.84836	0.01942	0.02637	0.00153	642.3	49.67	603	7.87	623.7	10.67	526	30.06	603	7.87
GJ-1-5	0.05981	0.00141	0.10014	0.00137	0.83166	0.01934	0.02898	0.00167	596.7	50.39	615.2	8.03	614.5	10.72	577.4	32.72	615.2	8.03
GJ-1-6	0.05992	0.00142	0.09854	0.00135	0.81559	0.01882	0.03031	0.00166	600.5	50.43	605.8	7.91	605.6	10.52	603.6	32.55	605.8	7.91
GJ-1-7	0.06049	0.00143	0.09681	0.00132	0.81242	0.01828	0.02687	0.00158	621	50.08	595.7	7.76	603.8	10.24	536	31.12	595.7	7.76
GJ-1-8	0.05986	0.00142	0.09849	0.00134	0.81485	0.01858	0.02869	0.00166	598.6	50.52	605.6	7.89	605.2	10.4	571.7	32.63	605.6	7.89
GJ-1-9	0.06021	0.00144	0.09842	0.00135	0.83111	0.01941	0.02999	0.00168	611.3	50.75	605.1	7.9	614.2	10.76	597.3	33.03	605.1	7.9
GJ-1-10	0.05873	0.0014	0.09973	0.00136	0.81377	0.01896	0.03068	0.00168	557	51.32	612.8	7.99	604.6	10.61	610.8	32.97	612.8	7.99
GJ-1-11	0.06124	0.00146	0.09683	0.00132	0.82588	0.01867	0.03081	0.00164	647.6	50.28	595.8	7.76	611.3	10.38	613.4	32.19	595.8	7.76

[truncated: 6 more sheets: CX-31, CX-31-2, CX-32, CX-34, CX-35, CX-36]
